# Supplementary material for: Comparative proteomic analysis revealed complex responses to classical/novel duck reovirus infections in Cairna moschata
Source: Sci Rep. 2018 Jul 4;8:10079. doi: 10.1038/s41598-018-28499-3 (PMC6031628; doi:10.1038/s41598-018-28499-3)
Supplement: Supplementary file 2 — Supplementary Dataset File [file 41598_2018_28499_MOESM2_ESM.xlsx]

## Sheet: Sheet1
Table S1 The basic information of the identified proteins.
Protein accession	Protein accession number of database used for search
Protein description	Protein functional description
MW [kDa]	Protein molecular weight ,unit [kDa]
calc.pI	Protein calculated isoelectric point
Score	A simple rule to be used to judge whether a result is significant or not
Coverage [%]	Percent of identified peptdie sequence covering in protein sequence
#Peptides	Number of identified peptides
#PSMs	Number of spectrum which protein matched
#Unique peptides	Number of identified peptides that only come form this protein groups
Protein accession	Protein description	MW [kDa]	calc.pI	Con1 intensity	Con2 intensity	Con3 intensity	CDRV1 intensity	CDRV2 intensity	CDRV3 intensity	NDRV1 intensity	NDRV2 intensity	NDRV3 intensity	CDRV/Con Ratio	CDRV/Con P value	NDRV/Con Ratio	NDRV/Con P value	CDRV/NDRV Ratio	CDRV/NDRV P value
A0A023NCT5	Melanoma differentiation associated protein-5	115.016	6.95	42.1	64.6		108.7	107.9		149.2	127.5		2.02999	0.128177	2.59325	0.0322797	0.782797	0.22018
A0A023ND52	DEAD box polypeptide 41 (Fragment)	55.277	8.38	78.7	80.3		98.7	102.4		122.7	117.4		1.26478	0.0289572	1.51006	0.0279295	0.837568	0.0341902
A0A068C9W5	Elongation of very long chain fatty acids protein	34.703	9.31	238.7		215.6	24.7		32.8	36.6		51.5	0.126568	0.222465	0.193925	0.246884	0.652667	0.609935
A0A068F659	NADH-ubiquinone oxidoreductase chain 5	66.296	9.33	119.1	111.3	99.5	98.1	89.3	105.3	82.7	99.4	95.2	0.887239	0.169376	0.840558	0.0830942	1.05554	0.493967
A0A076G731	Mitogen-activated protein kinase	41.929	6.84	103.7	97.2	103.3	102.4	97.9	100.8	93.9	104.9	95.9	0.989809	0.702302	0.968771	0.479196	1.02172	0.603972
A0A077DCJ6	Cytochrome b	42.43	8.53	107.7		111.7	100.2		95.8	92		92.5	0.893345	0.0597935	0.84093	0.0688502	1.06233	0.228912
A0A0B5JQU7	Viperin	41.509	8.02	42.2	86.9	36.8	126.7	103.5	91.1	131.1	109.6	172	1.93671	0.0617442	2.48764	0.0282431	0.778532	0.239067
A0A0C4K5J8	Interferon-induced transmembrane protein 2	12.001	8.79	54	86.2	57.5	121.6	108.2	116.7	124.4	105.6	125.8	1.75266	0.0275491	1.7997	0.0172428	0.973862	0.708491
A0A0H3U2H5	SCD1	40.958	8.48	250.3	175.5	184.3	19.1	74.7	57.1	30.6	49.7	58.5	0.247337	0.00821408	0.227504	0.0139955	1.08718	0.840428
A0A0M3RQ94	Retinoic acid inducible protein I	106.559	6.4	45.5		55.2	120.7		120.2	133.7		124.6	2.39225	0.0434578	2.56504	0.00715234	0.932636	0.306012
A0A0M3STY0	Cathelicidin	16.1	8.28	66			104.6			129.4			1.58485		1.96061		0.808346
A0A0M4RWG0	Zinc finger CCCH-type antiviral protein 1	82.541	8.25	90.5	92.7	91.8	117.7	94.6	106.4	91.8	112.7	101.8	1.15891	0.159423	1.11382	0.224985	1.04048	0.66993
A0A0M4S8A2	Double-stranded RNA-dependent protein kinase	57.814	8.76	47.6	58.2	52.4	130.8	135.8	124.6	121.5	106	123	2.47282	6.52022e-05	2.21555	0.00157433	1.11612	0.114065
A0A166QJZ2	CCAAT/enhancer binding protein beta	34.482	8.53		83.3	78.9		104	100.5		112.7	120.7	1.26079	0.763039	1.43896	0.646189	0.876178	0.861618
A4PBS9	Metallothionein	6.272	8.06	87.1	86.7	89.6	174.9	100.3	119.8	38	113	90.6	1.49962	0.188329	0.917236	0.774862	1.63493	0.179992
A6ZIB9	Beta-actin	41.711	5.39	81.7		83.2	107.1		104.4	111.2		112.4	1.2826	0.0111213	1.35597	0.00138094	0.945886	0.0983645
A6ZIZ9	NADH-ubiquinone oxidoreductase chain 1	36.023	7.27	115.5		103.6	94.1		104.9	90.5		91.4	0.908261	0.899025	0.830215	0.807713	1.09401	0.905458
A6ZJ06	NADH-ubiquinone oxidoreductase chain 3	12.977	4.15			95.6			112.4			92	1.17573	0.919989	0.962343	0.980821	1.22174	0.901618
A7WPN6	Putative microsomal triglyceride transfer protein (Fragment)	14.106	8.56	131.2	93.3	74.6	89	107.7	72.5	79.8	99	152.9	0.900033	0.641583	1.10899	0.7142	0.811577	0.454941
A9LM16	RAB11B	24.338	6.93	98.3		96.4	100.8		110.5	100.9		93.2	1.08526	0.913769	0.996918	0.99673	1.08861	0.910636
B2ZP77	Heat shock protein 70	69.888	5.86	60			82.6			157.3			1.37667		2.62167		0.525111
B4ZAD5	Eukaryotic translation elongation factor 2 (Fragment)	21.066	9.14	107.9	96		138.7	84.7		53.4	119.3		1.09564	0.780043	0.846984	0.718603	1.29357	0.614185
B5AG23	Complement component 3d (Fragment)	36.671	8.81		66.3			104.3			129.4		1.57315	0.776427	1.95173	0.693775	0.806028	0.887581
C7EKN9	Hemoglobin alpha A subunit	15.369	8.44	31.5	41.6	43.6	38.6	76	90.1	229.9	182.4	166.3	1.75407	0.191195	4.95801	0.0125412	0.353785	0.00793912
D0UBL8	Biliverdin reductase A	34.237	7.55	64.2			74.3			161.5			1.15732		2.51558		0.460062
D2Y3F5	CDC42	21.404	7.91	74.3	67.1		113.5	95.5		112.2	137.4		1.47808	0.627238	1.76521	0.508027	0.83734	0.818083
D7REA1	Basic fatty acid binding protein	14.034	8.4	144.2	121.8	115.3	88	101.1	88.4	67.8	77.1	96.3	0.727773	0.0399999	0.632573	0.0183431	1.1505	0.290016
D7RF70	Caveolin	20.379	6.52	91.8			108.9			99.3			1.18627		1.0817		1.09668
E2DT90	Mx protein (Fragment)	8.669	8.51	8.3	83.4	45.4	144.1	25.1	165.8	147.6	191.6	88.8	2.44347	0.27152	3.12181	0.0636589	0.78271	0.593362
E7CW81	Eukaryotic translation elongation factor 1 delta (Fragment)	8.053	6.54	94.3	63.9	103	100.5	118.6	107	105.2	117.5	89.9	1.24847	0.201778	1.19678	0.305277	1.04319	0.666453
I0CDW6	MHC class I antigen (Fragment)	9.971	5.01	30.8			125.8			143.4			4.08442		4.65584		0.877266
I0CE41	MHC class I antigen (Fragment)	10.048	5.16	41.5			32.2			226.3			0.775904		5.45301		0.142289
I6U3L8	Albumin	69.608	5.86	134.8	105.3	108.6	71.9	84.8	91.8	93.3	109.9	99.6	0.712647	0.0485051	0.868368	0.241457	0.820674	0.0773883
L7XWS8	Ferritin	21.218	6.16	84.5	88.5	121.6	74.1	128.8	78.8	141.4	82.7	99.6	0.956212	0.8497	1.09878	0.671872	0.87025	0.601319
O42296	Apolipoprotein A-I	30.64	5.54	99.6	92.7	56.5	72.7	78.1	117.6	127.7	129.2	125.9	1.07878	0.754077	1.53859	0.078334	0.701149	0.1139
O57314	Very-long-chain 3-oxoacyl-CoA reductase	33.874	9.6	121.7	123.2	130.9	96.2	88.4	82.3	82.1	88.4	86.8	0.710218	0.00269693	0.684673	0.000679608	1.03731	0.526203
P00705	Lysozyme C-1	16.352	9.19	43	55.2	53	114.8	99.6	101.3	142.2	145.3	145.7	2.08796	0.00110007	2.86508	0.000736529	0.728763	0.0115063
P00706	Lysozyme C-3	14.498	8.82	52.3	71.5	60.8	114.7	104.4	104.3	133	124.1	134.9	1.7519	0.00402594	2.12351	0.00118184	0.825	0.00887039
P02114	Hemoglobin subunit beta	16.44	8.63	39.7	51.9	52.3	46.2	73.5	90.4	214.1	174.6	157.2	1.46004	0.222973	3.79361	0.0117061	0.384869	0.00739984
P02740	Serum amyloid A protein	13.865	9.06	26.7	35.2	24.8	146.7	111	162.8	126.6	153.8	112.4	4.85006	0.0152563	4.53057	0.0100003	1.07052	0.662369
P04442	Hemoglobin subunit alpha-D	15.736	7.64	36.8	45.5	42.5	47	71.6	92.8	216.2	182.9	164.7	1.69391	0.156629	4.51763	0.00894251	0.374956	0.0044717
P09426	Histone H1	21.818	11.03	74.8	80.7	104.1	91	101.5	104	134.2	117.9	91.9	1.14214	0.304855	1.32512	0.145125	0.861919	0.32721
P13743	L-lactate dehydrogenase B chain	36.067	7.42	106.3	108.3	89	98.1	95.3	114.5	95.6	96.4	96.5	1.01416	0.875255	0.950264	0.497808	1.06724	0.393098
P14620	Acylphosphatase-2	11.382	9.33		138			44.4			117.6		0.321739	0.619464	0.852174	0.92092	0.377551	0.646149
P33238	Interferon-induced GTP-binding protein Mx	81.902	7.65	19		46.1	135.6		159.6	145.4		94.2	4.53456	0.0247349	3.68049	0.130886	1.23205	0.463197
P62144	Calmodulin	16.827	4.22	101.8	104.2	101.7	110.1	99.2	101.4	88.1	96.6	96.9	1.00975	0.795259	0.915177	0.0849917	1.10334	0.0937585
P68494	Metallothionein	6.456	7.96	67.6	48	28.5	184.1	116.7	149.3	48.4	135.2	122.2	3.12353	0.0173496	2.12214	0.174001	1.47188	0.229007
P98019	Cytochrome c oxidase subunit 2	25.537	4.69	104.1	98.1	104.1	105.8	108.7	100.9	90.1	93.3	95	1.02971	0.374305	0.908913	0.0232274	1.1329	0.015037
Q0MW06	Heart fatty acid-binding protein	14.759	8.38	23	96.6	58.7	145.2	83.6	127.2	131.7	119.8	114.1	1.99663	0.103699	2.05048	0.0914389	0.973742	0.879869
Q14U75	Beta-2-microglobulin	13.299	6.29	28.8	63.1	48.4	145.6	134.6	124.2	125.7	102.3	127.4	2.88239	0.00330148	2.53314	0.00563716	1.13787	0.189006
Q2NM27	SRY sex determining region Y-box 9	54.32	6.73	68.2			105.2			126.6			1.54252	0.79973	1.8563	0.734079	0.830964	0.908808
Q2PMX0	GTP-binding protein	23.52	5.54	125.1	110.4	117.4	86.9	101.8	89.9	88	87.8	92.7	0.789459	0.0165546	0.760839	0.0132818	1.03762	0.544726
Q2VQY9	MHC class I antigen alpha chain	39.882	5.27	31.1	69.5	52.7	139.4	116.6	119.3	129.4	114	128	2.44814	0.00786567	2.4227	0.0118742	1.0105	0.889503
Q38HW7	Thyroid hormone responsive Spot 14 beta	14.763	4.63	195.4	209.8	155.3	45.2	58.3	67.2	59.4	31.9	77.5	0.30455	0.00812173	0.30116	0.00390569	1.01126	0.968479
Q6TG02	Sodium/potassium-transporting ATPase subunit beta	34.959	8.4	90.9	91.7	95.1	109.4	113.3	105.3	99.7	95	99.7	1.18113	0.00695369	1.06014	0.0537711	1.11413	0.0205031
Q7ZYV1	Sodium/potassium-transporting ATPase subunit alpha	112.761	5.73	88.5	93.3	90.4	106.3	105.7	111.1	105.2	101	98.6	1.18699	0.00179992	1.11976	0.0127882	1.06004	0.0779921
Q9I839	Protein kinase C inhibitor	13.697	6.52	104.9	93	105.2	104.7	95.9	94.1	90.4	111.1	100.8	0.972286	0.618826	0.997361	0.972471	0.974859	0.73401
Q9PUU9	Glycine decarboxylase p protein	113.401	7.47	108.1	87.1	99.8	109.8	112.2	94.8	82.1	100.7	105.4	1.0739	0.425208	0.976949	0.821106	1.09924	0.350991
R0J6S6	RNA-binding protein 4 (Fragment)	12.242	5.94	83.3	97.9	99.5	102.9	89.8	100.5	113.7	112.3	100	1.04453	0.560631	1.16138	0.0906618	0.899387	0.139386
R0J6T6	Histone-arginine methyltransferase CARM1 (Fragment)	6.118	8.54
R0J6Y6	Cytosolic purine 5'-nucleotidase (Fragment)	4.561	4.72	139.7	107.1	114.1	85.9	94.7	87.6	74.4	98.2	98.3	0.743142	0.0802609	0.750623	0.0805828	0.990033	0.922763
R0J6Z5	60S acidic ribosomal protein P0 (Fragment)	14.85	9.6	101	92.5	109	100.2	103.8	94.3	98.8	103.6	96.7	0.986116	0.81484	0.98876	0.842324	0.997325	0.942251
R0J700	Nucleolar transcription factor 1 (Fragment)	11.224	8.27	75.7	100.5		117.2	94.1		107.2	105.4		1.19921	0.409637	1.20658	0.37973	0.993885	0.964235
R0J723	Phosphoenolpyruvate carboxykinase [GTP], mitochondrial	10.186	4.94	76.8	113.7	98.2	100	88.4	87.2	123.2	97.9	114.6	0.954624	0.732215	1.1628	0.302741	0.820971	0.0960585
R0J7A6	Inositol-3-phosphate synthase (Fragment)	4.142	9.88	100.8	156	131.7	63	67.8	70.4	136.2	76.3	97.9	0.517889	0.0572276	0.79897	0.334237	0.648196	0.171447
R0J7C4	Electromotor neuron-associated protein 1 (Fragment)	58.929	7.24	68.3	80.2		121.7	104.9		110	114.9		1.52593	0.0739848	1.51448	0.064556	1.00756	0.936548
R0J7D7	Mitochondrial import receptor subunit TOM40-like protein (Fragment)	7.016	5.17	104.3	102.3	104.2	103.1	97.5	92.6	92.5	100.2	103.2	0.943372	0.188378	0.952059	0.256973	0.990875	0.847919
R0J7F5	Putative tyrosine-protein phosphatase auxilin (Fragment)	100.835	7.23	132.7			90.2			77.1			0.679729	0.818826	0.58101	0.759121	1.16991	0.922389
R0J7H7	Hemoglobin subunit epsilon (Fragment)	16.606	8.91	47.9		70.9	23		88.1	229.2		141	0.935185	0.926424	3.11616	0.196787	0.300108	0.152702
R0J7J4	Vacuolar protein-sorting-associated protein 25 (Fragment)	10.725	4.88		101.5	88.5		97.2	111.4		101.3	100.1	1.09789	0.902204	1.06	0.938541	1.03575	0.96291
R0J7N9	Something about silencing protein 10 (Fragment)	59.36	4.86	93.9	110.5	96.8	102.8	92.8	102.7	103.4	96.7	100.5	0.990372	0.882964	0.998008	0.97351	0.992349	0.853778
R0J7S1	Dynactin subunit 2 (Fragment)	4.301	5.1	83.7	92.5		109.8	95.5		106.5	112		1.16515	0.841333	1.24007	0.77919	0.939588	0.934335
R0J7W0	Protein phosphatase 1L	23.273	6.52	107.1	106.7	116.4	99.9	102.6	89.2	93	90.7	94.4	0.883404	0.0721509	0.842217	0.0223886	1.0489	0.384307
R0J7X4	Adenylate kinase isoenzyme 4, mitochondrial (Fragment)	20.449	7.46	95.7	102.6	104.3	108.5	87.2	88.9	95.8	110.2	106.7	0.940516	0.481397	1.03338	0.550272	0.910138	0.322238
R0J801	N-terminal acetyltransferase complex ARD1 subunit-like protein A (Fragment)	5.166	4.64
R0J853	S-adenosylmethionine synthetase isoform type-2 (Fragment)	15.936	7.34	131.3	98.8		80.1	118.9		88.6	82.2		0.864841	0.603175	0.742286	0.310544	1.16511	0.598863
R0J870	Inter-alpha-trypsin inhibitor heavy chain H5 (Fragment)	59.293	6.65	78.3	83.8		112.2	116.6		109.5	99.6		1.41147	0.0127379	1.28994	0.0799834	1.09421	0.263773
R0J871	Talin-1 (Fragment)	18.566	8.15	78.4	78.3	86.6	105.3	99.9	109.6	116.3	121.7	103.8	1.29388	0.00373502	1.40485	0.0118021	0.921006	0.229322
R0J878	Coactosin-like protein (Fragment)	13.074	6.15	77.6	92.2	88.8	114.3	98.3	116.2	108.1	109.5	95	1.27146	0.0340348	1.20882	0.0480016	1.05182	0.503084
R0J896	60S ribosomal protein L9 (Fragment)	21.794	10.04	111.5	98.4	110	93.5	103	97.1	95	98.6	92.9	0.917787	0.163515	0.895592	0.0999302	1.02478	0.512725
R0J8B8	Cirhin (Fragment)	19.439	9.6		110.2			101.3			88.5		0.919238	0.958028	0.803085	0.892648	1.14463	0.933003
R0J8F7	Citrate lyase subunit beta-like protein, mitochondrial (Fragment)	25.047	6.02	105.8	112.7	107.7	92.2	96.5	104.9	102	90.8	87.5	0.900061	0.0807921	0.859289	0.0549717	1.04745	0.485375
R0J8G1	Lymphokine-activated killer T-cell-originated protein kinase (Fragment)	32.327	5.16	87.2			103.2			109.6			1.18349	0.91682	1.25688	0.888278	0.941606	0.969964
R0J8K6	Kunitz-type protease inhibitor 1 (Fragment)	57.436	5.85		88.2			89.7			122.1		1.01701	0.991058	1.38435	0.83399	0.734644	0.842006
R0J8R0	Dynactin subunit 1 (Fragment)	8.016	9.48	72.9	89.8	83.2	134.3	95	113.8	92.8	115.2	103	1.39528	0.0872891	1.26474	0.0601006	1.10322	0.46975
R0J8S5	Afadin (Fragment)	113.577	6.42	106.8	113.3	104.8	92.1	96.9	93.6	101.1	89.8	101.6	0.869806	0.015665	0.900277	0.089725	0.966154	0.49003
R0J924	Cyclin-T1	56.686	9.64
R0J934	Integrin alpha-V (Fragment)	102.079	5.86	83	87.5	84.8	97.1	107.8	110.9	119.9	104.7	104.3	1.23698	0.0311561	1.28829	0.0344268	0.96017	0.546999
R0J942	IgGFc-binding protein (Fragment)	66.098	4.97	85.8			77.2			137			0.899767		1.59674		0.563504
R0J946	Zonadhesin	46.781	5.45	84.9	91.1	89.2	85.9	105.5	106.6	129.2	103.4	104.2	1.12368	0.24134	1.26998	0.100165	0.884798	0.300903
R0J961	Cytosolic purine 5'-nucleotidase (Fragment)	44.606	5.53	126.8	106.9	107.8	92.8	103.5	94.5	80.4	89.5	97.7	0.851537	0.103794	0.783602	0.0429793	1.0867	0.276392
R0J982	Myosin-10 (Fragment)	232.58	5.53	105.4	106.8	107.7	99.5	91.6	93.8	95.2	101.6	98.5	0.890591	0.0306045	0.923101	0.0350758	0.964782	0.314497
R0J9B4	TPR repeat-containing protein C12orf30 (Fragment)	109.924	6.37	91.5	96.5	102.3	97	106.4	98.8	111.6	97.1	98.9	1.04099	0.403479	1.05959	0.362886	0.982445	0.75837
R0J9F3	26S protease regulatory subunit 4 (Fragment)	46.147	7.17	96.4	101.1	99	100.1	101.4	98.2	103.5	97.5	102.8	1.01079	0.556757	1.02462	0.361106	0.986504	0.564594
R0J9G5	Ras GTPase-activating-like protein IQGAP1 (Fragment)	187.767	6.52	77.4	89.5	88.1	112.2	95	110.7	110.4	115.5	101.2	1.24667	0.0411509	1.28275	0.013483	0.971874	0.681723
R0J9K1	Pre-mRNA-processing factor 6 (Fragment)	62.349	7.77	84.9	92	95.9	103.6	100.9	101.2	111.5	107.1	102.9	1.1206	0.0678976	1.17852	0.0183457	0.950855	0.158028
R0J9M9	Beta-arrestin-1	24.344	8.62	93.1	88.5	94.2	116.8	99.9	102.1	90.1	111.7	103.7	1.15591	0.102318	1.10769	0.253255	1.04354	0.619874
R0J9S1	Eukaryotic initiation factor 4A-I	19.839	9.85	90.7	98.5	110.7	85.7	94.1	85.4	123.5	107.5	104	0.884295	0.175198	1.11704	0.234323	0.791642	0.0425366
R0J9Y5	Endoplasmic reticulum protein ERp29 (Fragment)	24.475	8.34	85.1	76.6	78.7	115.6	116.5	112.3	99.3	106.8	109	1.43261	0.00132899	1.31073	0.00327029	1.09299	0.0626107
R0JA16	Conserved oligomeric Golgi complex subunit 6 (Fragment)	68.309	5.82	76.7	88.8	94.4	102.7	106.2	98	120.5	105	107.6	1.18084	0.0778112	1.28165	0.02655	0.921345	0.203288
R0JA29	Peptide methionine sulfoxide reductase (Fragment)	18.655	6.76	95.7	105.4	111.9	114.1	94.7	88.3	90.3	100	99.8	0.949201	0.596705	0.926837	0.259797	1.02413	0.801127
R0JA95	Phosphatidylinositol-3,4,5-trisphosphate 5-phosphatase 1 (Fragment)	133.314	7.21	63.3	83.6	90.5	106	102.2	101.5	130.6	114.2	108	1.30455	0.0941284	1.4861	0.0234686	0.877834	0.162051
R0JAB3	Trinucleotide repeat-containing gene 6B protein (Fragment)	188.43	6.58	69.7	90.2	83.2	97.4	108.5	103.1	133	101.2	113.7	1.27108	0.0473645	1.4311	0.0420001	0.888186	0.294391
R0JAB5	Synembryn-A (Fragment)	61.419	5.34	98		103.8	106.7		101.2	95.3		95	1.03023	0.525296	0.943013	0.29669	1.09249	0.191908
R0JAG4	Protein virilizer-like protein (Fragment)	200.509	4.94	78.9	92.6	91.9	92	102.1	100.7	129.1	105.3	107.4	1.11921	0.135525	1.29765	0.0541552	0.862493	0.164611
R0JAG7	RNA-binding protein 12B (Fragment)	78.721	9.2	82.9	84.3	92.7	108.5	108.8	103.9	108.6	106.9	103.4	1.23586	0.00957398	1.22701	0.0110338	1.00721	0.74551
R0JAK3	Serine/threonine-protein kinase TAO3 (Fragment)	107.102	7.62	82.2	104.3	91.3	102.9	94.2	99.7	114.9	101.5	109	1.06839	0.43521	1.17135	0.116495	0.912108	0.119969
R0JAP6	Neuropilin-1 (Fragment)	96.977	5.83	115.6	99.9		101.3	99.9		83.2	100.3		0.933643	0.927721	0.851508	0.834078	1.09646	0.90345
R0JAW4	DNA replication complex GINS protein SLD5 (Fragment)	18.728	8.1	108.8	84.3	104.1	88.5	98	93.7	102.7	117.7	102.2	0.942799	0.538156	1.08546	0.409997	0.868568	0.0899699
R0JAX6	Coatomer subunit epsilon (Fragment)	30.39	5.22	86.3	92.7	95.8	108.4	102.1	101.8	105.3	105.2	102.4	1.13646	0.0266246	1.13865	0.0343184	0.998082	0.938045
R0JAX9	Regulator of nonsense transcripts 1 (Fragment)	118.174	7.43	89.1	90.4	92.7	105.7	105.1	101.7	105.2	104.5	105.6	1.14805	0.00133111	1.15834	0.0029122	0.99112	0.535682
R0JB03	Vitamin K-dependent protein C (Fragment)	50.672	7.31	77.3	92.8	95.7	100	102.1	94.2	122.7	105.1	110.1	1.11475	0.209821	1.27126	0.0365309	0.876887	0.101422
R0JB17	Phosphatidylinositol-binding clathrin assembly protein (Fragment)	66.465	7.02	102.5	115.1	99.4	94.4	95.3	105	103.1	89.6	95.6	0.929653	0.281764	0.909464	0.199932	1.0222	0.701607
R0JB23	Nuclease domain-containing protein 1	44.206	9.54	98.2	102.3	116.8	132.1	123.5	93.6	69.8	74.2	89.7	1.10054	0.474202	0.736527	0.0281621	1.49422	0.0609843
R0JB43	AT-hook-containing transcription factor 1 (Fragment)	255.187	5.78	91.9	97.3	82.3	93.2	97.9	104.8	114.9	104.8	112.9	1.08987	0.219921	1.22505	0.0233024	0.889657	0.0558378
R0JB55	Uridine phosphorylase (Fragment)	32.507	6.34
R0JB78	Endophilin-B1 (Fragment)	42.039	6.58	90.1	92.5	89.9	111.3	108.6	110.5	98.6	98.9	99.5	1.21248	7.66465e-05	1.08991	0.00613921	1.11246	0.00253475
R0JBA8	Peptide-N(4)-(N-acetyl-beta-glucosaminyl)asparagine amidase (Fragment)	72.078	8.1	83.3	112.9	102.2	106.8	94	96.3	109.8	93.1	101.5	0.995643	0.966707	1.02011	0.852398	0.976018	0.716589
R0JBB2	Disheveled-associated activator of morphogenesis 1 (Fragment)	123.265	8.46	124.5	106.6	117	85.3	108.1	97.5	90.3	85.3	85.5	0.835679	0.0890329	0.750072	0.0223939	1.11413	0.26779
R0JBG2	Oxidoreductase NAD-binding domain-containing protein 1 (Fragment)	35.114	8.31	109.1	103.1		108.1	91.4		82.8	105.4		0.940151	0.583751	0.886899	0.474445	1.06004	0.729424
R0JBH2	Ras-related protein Rab-8A (Fragment)	23.551	9.09	88.3	89.8	100.4	95.1	103	95.7	116.6	107.2	104	1.05494	0.336055	1.17702	0.0375791	0.896278	0.076592
R0JBI8	Phosducin-like protein (Fragment)	34.457	4.69		91.7			114.3			94		1.24646	0.885233	1.02508	0.986865	1.21596	0.897756
R0JBM1	Leucine zipper protein 1 (Fragment)	117.204	8.84	91.7	96.9	90.2	98.2	101.7	93.4	110.1	101.4	116.4	1.05201	0.201449	1.17611	0.0459723	0.89448	0.0996583
R0JBP7	Transgelin (Fragment)	22.447	8.27
R0JBR1	Flap endonuclease 1 (Fragment)	42.957	8.43	96.7	96.8	84	106.3	62.3	111.3	96.9	141	104.6	1.00865	0.964442	1.23423	0.247828	0.817226	0.370808
R0JBR2	Mediator of RNA polymerase II transcription subunit 24 (Fragment)	106.33	6.79		90.7	90.4		97.5	101.4		111.8	108.2	1.09829	0.901187	1.2148	0.79887	0.904091	0.893848
R0JBS1	Beta-galactoside alpha-2,6-sialyltransferase 1 (Fragment)	47.784	8.79	76.7	75.5	68.1	125.9	108.5	105	97.3	116	127	1.54063	0.0147387	1.54471	0.0344743	0.997355	0.979298
R0JBU7	Methionine adenosyltransferase 2 subunit beta (Fragment)	35.022	6.87	114.8	97.9	108.2	102.7	102.4	100.9	82.4	99.7	90.9	0.953568	0.419	0.850732	0.0849841	1.12088	0.156964
R0JBW4	Pseudouridine synthase (Fragment)	50.678	5.76	84.8	118.8		126	83.2		89.2	98		1.0275	0.97264	0.91945	0.913451	1.11752	0.88723
R0JBX5	Homeodomain-only protein (Fragment)	8.344	4.93	24.6	49.3	58.7	121.6	110	103.9	153.8	140.7	137.4	2.53017	0.00983027	3.25716	0.00344706	0.7768	0.0112374
R0JBZ4	Coiled-coil domain-containing protein 47 (Fragment)	55.708	4.89	103.4	99.7	101.1	100.1	102.6	104.2	96.5	97.7	94.7	1.00888	0.605894	0.949704	0.02291	1.06231	0.0182959
R0JC04	Heparan sulfate 2-O-sulfotransferase 1 (Fragment)	37.055	8.41			100.7			106.5			92.8	1.0576	0.97204	0.921549	0.959272	1.14763	0.931728
R0JC05	THAP domain-containing protein 4 (Fragment)	61.913	8.15	106.4	107.4	111	93.5	93.7	90.2	100.1	98.9	98.8	0.854064	0.00111612	0.916872	0.0167425	0.931498	0.0172562
R0JC09	Serine/threonine-protein kinase N2 (Fragment)	110.154	6.49	80.2	93.4	90.1	75	102.6	103.9	144.7	104	106	1.0675	0.606761	1.34509	0.140033	0.793628	0.215174
R0JC25	Ribosomal protein L15 (Fragment)	24.257	11.58	111.6	104.1	107.1	94.1	104.3	101.7	94.2	91.6	91.2	0.929678	0.121763	0.858116	0.0101926	1.08339	0.118021
R0JC34	DNA topoisomerase 2 (Fragment)	181.648	8.21	86	97	99.9	103.5	98.5	98.4	110.5	104.4	101.7	1.06186	0.302117	1.11912	0.10026	0.948831	0.168391
R0JC61	IST1	39.656	5.34	78	84.7	87.7	107.7	100.5	105.7	114.3	114.7	106.6	1.25359	0.00520298	1.34026	0.00193188	0.93534	0.103249
R0JC74	AP-1 complex subunit gamma-1 (Fragment)	92.071	6.8	94.7	87.7	91.2	110.6	102.2	109.2	94.8	110.1	99.7	1.1769	0.00932858	1.1133	0.135152	1.05712	0.341923
R0JC80	Sulfotransferase (Fragment)	45.387	9.32	91.3	80	81.6	106.5	107.3	103.6	102.2	112.7	114.8	1.25504	0.0183145	1.30368	0.00843457	0.962693	0.405342
R0JC86	40S ribosomal protein S5 (Fragment)	22.044	9.72	109.1	100.2	109.6	93.9	99.5	99.3	97	100.3	91.1	0.917843	0.0843258	0.904359	0.0678935	1.01491	0.685438
R0JCA9	Protein FAM32A (Fragment)	10.498	10.04	70.7			103.9			125.4			1.46959		1.77369		0.828549
R0JCB3	UPF0389 protein FAM162A (Fragment)	17.419	10.27	106.1	114.7	120.1	98	97.2	82	95.9	88.1	97.9	0.813142	0.0352328	0.826929	0.020813	0.983327	0.810045
R0JCB4	Myosin-IXb (Fragment)	247.035	8.69	75.6	78.9	82.2	108.5	98.9	107.2	115.9	122.2	110.6	1.32911	0.00350294	1.47317	0.0018542	0.902208	0.06581
R0JCL7	Talin-1	15.737	5.71	80.7	90.5		113.6	102		105.7	107.6		1.25935	0.764997	1.24591	0.774645	1.01078	0.988651
R0JCP8	Calcium-binding mitochondrial carrier protein SCaMC-1 (Fragment)	46.183	8.81	86.5	91.6	87	88.7	90.7	105.3	124.8	117.7	107.7	1.07393	0.338231	1.32101	0.0207877	0.812964	0.0389816
R0JCQ8	E3 ubiquitin-protein ligase synoviolin-A	12.82	7.34	80	100.6	99.7	97.8	110.2	103.4	122.1	89.3	96.9	1.11095	0.265329	1.09989	0.484872	1.01006	0.929184
R0JCR5	3,2-trans-enoyl-CoA isomerase, mitochondrial (Fragment)	28.822	8.02	113.7	100	100.8	106.5	104.3	101	79.8	95.7	98.3	0.991415	0.863078	0.870588	0.140993	1.13879	0.152103
R0JCU5	Cytochrome c oxidase polypeptide 7A2, mitochondrial (Fragment)	6.843	10.27	117.2	103.2	99.2	109.3	99.3	111.9	73.5	97.5	88.9	1.00282	0.966528	0.813204	0.0929056	1.23317	0.0831814
R0JCV1	Hexosaminidase domain-containing protein (Fragment)	48.614	7.33	105.1		122.5	94.9		87.1	100		90.4	0.799649	0.772111	0.836555	0.815966	0.955882	0.952367
R0JCZ0	Dihydroorotate dehydrogenase, mitochondrial (Fragment)	30.052	9.14	86.7	90.2	91.8	99.7	105.4	107.6	113.7	104.4	100.6	1.16375	0.00975271	1.18608	0.0368489	0.981174	0.687397
R0JD44	Alpha-1,3-mannosyl-glycoprotein 2-beta-N-acetylglucosaminyltransferase (Fragment)	25.757	9.52
R0JD62	Prion protein-interacting protein (Fragment)	29.649	8.51	102.6	110.7	100.7	97.8	99.6	101.8	99.6	89.7	97.5	0.952866	0.244258	0.913376	0.102558	1.04324	0.30324
R0JD79	Mitochondrial 2-oxodicarboxylate carrier (Fragment)	24.81	9.66	99.4	114.4		97.1	93.9		103.5	91.7		0.893358	0.362196	0.913003	0.437392	0.978484	0.783496
R0JD86	Cathepsin B (Fragment)	37.627	6.1	83.7	94.3	78.4	118.2	110.9	117.5	98.1	94.8	104	1.35179	0.0110659	1.15796	0.0823452	1.1674	0.0100936
R0JD94	3-ketodihydrosphingosine reductase (Fragment)	32.423	5.9	63	81.3	82.6	133.3	118.9	112.4	103.6	99.9	105	1.60688	0.00656579	1.35963	0.0435471	1.18185	0.0862906
R0JDB4	CAP-Gly domain-containing linker protein 1 (Fragment)	161.612	5.44	74.3	88.4	84.4	136.4	106.3	116.7	89.4	105.3	98.9	1.45447	0.0340979	1.18818	0.068491	1.22411	0.114422
R0JDF0	Fatty acid-binding protein, liver (Fragment)	9.705	7.12
R0JDF8	Conserved oligomeric Golgi complex subunit 3 (Fragment)	39.201	8.19	94.8	83.3	99.7	109.7	108.7	97	95.5	107.9	103.4	1.13535	0.121531	1.10439	0.191797	1.02803	0.627364
R0JDK1	Hemoglobin subunit pi (Fragment)	15.663	8.02	56			56.5			187.6			1.00893		3.35		0.301173
R0JDK4	Serine/threonine-protein kinase PAK 2 (Fragment)	57.893	5.86	75.6	84	80.3	106.5	98.3	108.1	117.9	117.7	111.7	1.30429	0.00388217	1.44769	0.000413268	0.90095	0.0420129
R0JDL0	Inactive rhomboid protein (Fragment)	97.504	8.59		88.2			98.5			113.2		1.11678	0.945074	1.28345	0.878581	0.870141	0.931045
R0JDM6	Small nuclear ribonucleoprotein G	18.403	8.21	91.9	95.3	88.3	102.3	94.6	100.8	105.8	110.1	110.8	1.08058	0.0772006	1.18584	0.00323926	0.911234	0.0334284
R0JDP4	Guanine nucleotide-binding protein subunit gamma (Fragment)	8.085	9.25	103.9		84.5	93.8		92.2	102.3		123.3	0.987261	0.921698	1.19745	0.323604	0.824468	0.308983
R0JDR2	ADP-ribosylation factor-related protein 1 (Fragment)	22.755	7.64	83.7	71	83.2	112.9	113.6	109.9	103.3	115.4	106.8	1.41404	0.0111807	1.36822	0.00637199	1.03349	0.422104
R0JDR4	Pterin-4-alpha-carbinolamine dehydratase (Fragment)	11.96	6.52	103.1	112.5	102	111.1	107.5	104.6	85.8	79.9	93.4	1.01763	0.657494	0.815806	0.0200296	1.24739	0.0176373
R0JDR8	Nuclear pore complex protein Nup98-Nup96 (Fragment)	191.025	6.34	75.1	88.6	92	107.8	102.3	99.7	117.1	109.1	108.3	1.21158	0.05493	1.30817	0.0195939	0.926158	0.0910596
R0JDX1	Coiled-coil domain-containing protein 124 (Fragment)	26.013	9.45		103.6	89.3		95.1	76.4		101.2	134.2	0.889062	0.877929	1.22032	0.798525	0.728547	0.69274
R0JE14	60S ribosomal protein L23 (Fragment)	11.843	10.33	113	106.6	110.6	96.4	99.3	95	90.7	94.1	94.4	0.880376	0.00633521	0.845548	0.00293936	1.04119	0.0920046
R0JE41	Serum deprivation-response protein (Fragment)	29.659	4.67
R0JE61	GMP reductase 1 (Fragment)	12.229	8.84		101.4			99.8			98.7		0.984221	0.991566	0.973373	0.985691	1.01114	0.994122
R0JE75	FUS-interacting serine-arginine-rich protein 1 (Fragment)	29.767	11.39	89.2	112.4	102.2	94.8	88.5	112	116	99	85.8	0.972021	0.785097	0.990125	0.932343	0.981715	0.878399
R0JE94	Interferon alpha-inducible protein 6 (Fragment)	10.325	11.21	38.5	16.5	31	69.3	138.4	129.1	192.2	145	139.9	3.91628	0.0511148	5.54767	0.00857698	0.705932	0.166696
R0JEB9	Poly(RC)-binding protein 4	19.467	7.2	129.6	77	86.6	95.1	110.3	110.3	75.2	112.7	103	1.07674	0.69501	0.992156	0.971026	1.08525	0.553932
R0JEF7	Mannose-1-phosphate guanyltransferase beta (Fragment)	19.043	5.52	103.3		88.2	90.7		105.7	106		106.1	1.02559	0.973452	1.10757	0.892834	0.925978	0.919078
R0JEJ7	Negative elongation factor B (Fragment)	62.405	6.6	73.8	93	92.4	113.1	99.8	101	113.1	107.2	106.6	1.21103	0.083504	1.26119	0.0581085	0.960232	0.428928
R0JEL6	Hydroxyacylglutathione hydrolase-like protein	16.552	7.83
R0JEX7	Heterochromatin protein 1-binding protein 3 (Fragment)	61.619	9.39	77.6	106.5	103.6	103.6	90.3	101.1	118.8	103.3	95.2	1.02537	0.825612	1.10288	0.442864	0.92972	0.418605
R0JEZ7	Bifunctional coenzyme A synthase (Fragment)	17.958	9.57	85	91.3	98.8	118.7	111.7	95.2	96.3	97	106	1.18357	0.121666	1.08797	0.190583	1.08787	0.340186
R0JF26	Golgi-associated plant pathogenesis-related protein 1 (Fragment)	16.679	9.33	64.5	92.7	93.8	93.3	82.3	99.2	142.3	125	107.1	1.09482	0.515584	1.49163	0.0423933	0.733974	0.0632655
R0JF58	1,4-alpha-glucan-branching enzyme (Fragment)	74.702	6.39	134.2	160.1	140.7	83.1	60.8	78.6	82.8	79.1	80.6	0.511494	0.00253049	0.557471	0.0131082	0.917526	0.431305
R0JF69	DNA polymerase delta subunit 3 (Fragment)	47.139	9.76	79.5		85.4	104.1		108	116.3		106.7	1.28623	0.744297	1.35233	0.699202	0.951121	0.947028
R0JFB7	NADH dehydrogenase [ubiquinone] 1 alpha subcomplex subunit 7 (Fragment)	8.902	9.99	111.6	102.6	106.2	93.3	98.1	92.8	95.1	99.3	101	0.887016	0.0239571	0.921973	0.0657725	0.962085	0.200088
R0JFC2	40S ribosomal protein S28 (Fragment)	4.825	8.98	106.2	105.7	105	100.5	95.4	99	93.3	98.9	96	0.930577	0.0344769	0.909435	0.0232528	1.02325	0.370516
R0JFE0	60S ribosomal protein L12 (Fragment)	14.228	9.55	100.6	102.6	104.7	103	102.4	100	96.4	95	95.2	0.99188	0.609187	0.930822	0.0171718	1.0656	0.00978375
R0JFH7	Calpain-7 (Fragment)	89.081	8.12	74.2	72.8		115.6	130.2		110.2	97.1		1.67211	0.090894	1.4102	0.132769	1.18572	0.190154
R0JFJ3	Autophagy protein 5 (Fragment)	32.566	6.35		85.3	88.5		108.9	103.8		105.9	107.7	1.22382	0.791723	1.229	0.787513	0.995787	0.995524
R0JFK5	Cytochrome b-c1 complex subunit 7 (Fragment)	13.157	8.81	120.8	103.8	106.7	100.4	93.7	94.3	78.8	102.5	99	0.87051	0.0972228	0.846061	0.141583	1.0289	0.754726
R0JFK7	Ribonuclease UK114	11.604	5.45		93	106.8		81.5	103.4		125.6	89.8	0.925425	0.919207	1.07808	0.922544	0.858403	0.845548
R0JFL4	Zinc finger protein 706	8.564	9.89	102.8			91.9			105.3			0.893969		1.02432		0.872745
R0JFM8	Mothers against decapentaplegic-like protein 2	15.137	8.7	92.8			100.5			106.7			1.08297		1.14978		0.941893
R0JFP6	Transmembrane 6 superfamily member 1 (Fragment)	38.795	8.24	118.1	101.8	92.4	122.5	85.1	109.6	59.4	113.1	98	1.01569	0.908858	0.866154	0.490744	1.17264	0.47247
R0JFQ9	Peroxiredoxin-6 (Fragment)	15.966	5.72	101.8	116.5	94	120.8	99.3	111.8	77.5	84.2	94.2	1.06276	0.511549	0.819404	0.0891897	1.29699	0.0355186
R0JFY5	Acetolactate synthase-like protein	34.629	7.27	72.5	90.3	84.8	115	107.3	109.3	112.6	102.5	105.8	1.33926	0.0202923	1.29604	0.0246993	1.03334	0.399994
R0JG43	UPF0587 protein C1orf123 (Fragment)	18.875	5.47	105.9	100.4	116.5	105.3	97.7	86.4	88.8	101.9	97.1	0.89653	0.200668	0.891574	0.1305	1.00556	0.940744
R0JG80	Cytochrome c oxidase subunit 6A, mitochondrial (Fragment)	6.732	7.02	105.1	109	100.4	109	105	104.3	85.8	86	95.3	1.01208	0.688307	0.849285	0.0185404	1.19169	0.0182382
R0JG90	F-box only protein 21 (Fragment)	62.288	6.8	95.2	101.4	112.4	101.1	100.2	96.8	103.7	98.4	90.8	0.964725	0.549212	0.947896	0.443946	1.01775	0.697234
R0JG98	Developmentally-regulated GTP-binding protein 1 (Fragment)	34.751	8.18	93.1	88.5	95	102	105.8	101.5	104.9	105.7	103.5	1.11822	0.0127313	1.13557	0.0154231	0.984718	0.368542
R0JGA8	60S acidic ribosomal protein P0 (Fragment)	13.406	5.12	106.1	93.2	102.4	99.6	101.4	98.7	94.4	105.4	98.9	0.993371	0.87939	0.990056	0.851255	1.00335	0.927632
R0JGE1	Glucose-6-phosphate translocase (Fragment)	46.957	8.56	109.1	111.1	78.9	94.6	106	105.2	96.3	83	115.9	1.0224	0.855115	0.986961	0.931174	1.03591	0.756176
R0JGG2	Hydroxymethylglutaryl-CoA synthase, cytoplasmic (Fragment)	57.983	5.74	82.8	79	84.6	142	102.2	92.6	75.2	118.8	122.8	1.36688	0.183166	1.28571	0.262789	1.06313	0.771707
R0JGK3	Thioredoxin domain-containing protein 16 (Fragment)	87.253	4.98	98.8			99.2			102			1.00405	0.99798	1.03239	0.98407	0.972549	0.986087
R0JGN3	Lymphocyte antigen 75 (Fragment)	198.384	6.51	68.3	86		108.1	110		123.6	103.9		1.41348	0.662234	1.4744	0.630568	0.958681	0.955563
R0JGQ3	5-aminolevulinate synthase (Fragment)	62.156	8.07	72.2			147.7			80.1			2.04571		1.10942		1.84395
R0JGR8	Casein kinase II subunit alpha (Fragment)	45.178	7.74	81	87.2	88.1	102.8	106	108.2	116.2	106.8	103.7	1.23683	0.00267433	1.27468	0.0102305	0.970309	0.49153
R0JH05	Uncharacterized protein C12orf11 (Fragment)	79.045	6.7	87	91.6	88	103.9	101.3	110	109.2	107.1	102	1.1823	0.0108883	1.19392	0.00423192	0.990261	0.773586
R0JH14	Glutamate dehydrogenase 1, mitochondrial (Fragment)	44.996	7.34	115.9	122.5	117.1	95.5	89.2	95.7	88.6	88.3	87.2	0.788748	0.00106246	0.742897	0.00323152	1.06172	0.120727
R0JH19	Wings apart-like (Fragment)	134.041	5.2	85.7	92.4	90.6	107.9	103.2	102.1	106.4	104.4	107.2	1.16561	0.00540726	1.18348	0.00704552	0.984906	0.478011
R0JH36	TP53-regulated inhibitor of apoptosis 1 (Fragment)	5.215	7.96	104.2	102		99.5	102.8		96.2	95.2		0.981086	0.441937	0.928225	0.0563339	1.05695	0.163334
R0JH53	Tetratricopeptide repeat protein 36	44.669	4.96	92.2	86.2	104.4	103.6	130.8	91	104.2	83	104.6	1.15064	0.35684	1.03182	0.754782	1.11515	0.469745
R0JH54	Erlin-2 (Fragment)	29.025	5.45	98.7	96.6	102.9	105.8	102.6	103.5	95.5	100.8	93.6	1.04594	0.116288	0.972166	0.386431	1.07589	0.0591456
R0JH65	Microfibril-associated glycoprotein 3 (Fragment)	37.935	5.17
R0JH68	Trafficking protein particle complex subunit 4 (Fragment)	18.089	7.99
R0JHA1	Protein TFG (Fragment)	37.487	4.82	95.2	88.9	93.3	106	108.3	93.4	98.9	102.8	113.3	1.10923	0.148919	1.13554	0.0835343	0.976825	0.719905
R0JHB4	ERO1-like protein alpha (Fragment)	47.338	6.92	63.7			107			129.3			1.67975		2.02983		0.827533
R0JHC4	Guanine nucleotide-binding protein alpha-13 subunit (Fragment)	35.839	6.2	79.8	90.8	105.8	101.3	97.2	92.7	118.9	112	101.5	1.05355	0.587446	1.2026	0.118828	0.876053	0.0953607
R0JHH1	WD repeat-containing protein 82 (Fragment)	67.974	7.2	90.3	89.7	86.5	112.5	108	113.7	97.2	102.3	99.8	1.25403	0.00080877	1.12308	0.00508121	1.11661	0.00742291
R0JHJ6	Calumenin	8.943	5.22	92.7	82.5	68.3	119.8	118.5	120.1	87.5	99	111.5	1.47187	0.031947	1.22382	0.140554	1.20268	0.100142
R0JHK5	5'-AMP-activated protein kinase catalytic subunit alpha-1 (Fragment)	59.948	7.28	104.1	105.1	97.4	91.6	91.7	102.7	104.3	103.3	99.8	0.932811	0.205117	1.00261	0.92924	0.930384	0.183442
R0JHL4	NEDD8 ultimate buster 1 (Fragment)	70.36	5.35	77.6	85.1	92.4	106.2	111	98.8	116.1	103.8	108.8	1.23873	0.022954	1.28851	0.0124726	0.961363	0.447749
R0JHP7	Cullin-5 (Fragment)	90.025	7.81	98.9	104.2	96.9	101.1	97.8	100.4	100	98	102.8	0.997667	0.929003	1.00267	0.92362	0.995013	0.786645
R0JHT4	Poly(ADP-ribose) glycohydrolase (Fragment)	100.927	6.38	84.5	96.7	88.9	113.3	107.1	99.4	102.2	96.1	111.7	1.18401	0.0375467	1.14772	0.0862758	1.03161	0.619034
R0JHW5	Proline synthetase co-transcribed bacterial-like protein (Fragment)	22.628	7.17	101.6	88.1	88.8	96	106.3	98	102.4	105.6	113.2	1.07828	0.256541	1.15332	0.0643638	0.934932	0.196087
R0JHX0	Hemoglobin subunit alpha-A	63.968	9.7	30.3	47.1		47.7	48.1		222	204.8		1.23773	0.785961	5.51421	0.241413	0.224461	0.259137
R0JHY5	TBC1 domain family member 5 (Fragment)	90.73	6.35	89.7	99.7	96.6	101.5	104.7	100.6	108.8	95.6	102.8	1.07273	0.129742	1.07413	0.221283	0.998698	0.97604
R0JHZ1	Cytochrome b5 type B (Fragment)	10.826	5.4	82.5	101.9	118.7	141.3	104.5	86.8	76.2	93.6	94.5	1.09733	0.63895	0.871989	0.357394	1.25842	0.290383
R0JI19	ATP-binding cassette sub-family A member 8 (Fragment)	166.86	8.28	52.8		63.5	120.4		137.9	126.8		98.6	2.22098	0.0324223	1.93809	0.127109	1.14596	0.443082
R0JI60	Lysophosphatidylcholine acyltransferase 2 (Fragment)	51.835	5.07	52	94.1	61.3	115.4	98.9	122.7	132.5	107	115.9	1.62488	0.0567286	1.7136	0.0400217	0.948227	0.582494
R0JI62	Epiplakin (Fragment)	66.677	6.51	89.2	104.8	81.7	97	92.3	103.8	113.7	102.9	114.4	1.06311	0.501345	1.20058	0.0951314	0.885498	0.0656112
R0JIB7	Myosin-Ib (Fragment)	131.901	9.38	135.1	116.3	122.9	79.8	93	85.8	85.1	90.8	91.4	0.69089	0.00640266	0.714133	0.0144321	0.967452	0.548957
R0JIC3	INO80 complex subunit C (Fragment)	15.39	9.45	76			99.4			124.6			1.30789	0.869944	1.63947	0.776511	0.797753	0.889528
R0JID5	BTB/POZ domain-containing protein KCTD10	20.574	5.96	83.5			100.2			116.3			1.2		1.39281		0.861565
R0JIE9	Putative N-acetylglucosamine-6-phosphate deacetylase (Fragment)	41.181	6.34			71.1			119			109.8	1.6737	0.768997	1.5443	0.799276	1.08379	0.959885
R0JIJ9	Putative ATP-dependent RNA helicase DHX30 (Fragment)	131.798	8.37	85.2	90.1	100.8	100.4	96.8	97.5	114.4	113.1	101.7	1.06737	0.309158	1.19232	0.0454559	0.8952	0.0951827
R0JIT7	Retinol dehydrogenase 7 (Fragment)	34.204	9.64	130.7	112.1		63.8	86		105.5	101.9		0.616969	0.0882236	0.854201	0.299331	0.722276	0.226828
R0JIW4	Poly(ADP-ribose) glycohydrolase ARH3 (Fragment)	32.584	5.03	84.3		92.4	101.2		103.4	114.5		104.2	1.15789	0.159999	1.23769	0.0912672	0.935528	0.394443
R0JIY6	Protein polybromo-1 (Fragment)	192.749	6.83	86.7	82.2	96	104.4	105	110	108.9	112.8	94	1.20574	0.0312928	1.19177	0.0804792	1.01172	0.853342
R0JJ40	Cob(I)yrinic acid a,c-diamide adenosyltransferase, mitochondrial (Fragment)	14.071	8.28	80.3	125.7		114.5	82.6		105.2	91.7		0.956796	0.955675	0.955825	0.954036	1.00102	0.998947
R0JJ53	ATP-binding cassette sub-family G member 2 (Fragment)	73.54	8.6	82.3	69.9	87	127.8	108.9	103.8	90	121.2	109.2	1.42349	0.0235666	1.33946	0.0767154	1.06273	0.597533
R0JJ64	Cytochrome P450 2H1 (Fragment)	56.292	7.5	175.3	176.6	192.4	67.5	85.5	49.8	57.1	37.9	57.8	0.372589	0.00213335	0.280728	0.000128026	1.32723	0.255553
R0JJ79	Organic solute transporter subunit beta (Fragment)	32.209	5.07	108.3	118.8	84.9	103.1	89.2	102.7	88.6	92	112.5	0.945513	0.64471	0.939423	0.642657	1.00648	0.94646
R0JJ94	Nucleoporin-like protein RIP (Fragment)	54.611	8	98.4	103.9	84.4	104.3	65.5	103.3	97.3	130.6	112.3	0.952564	0.76923	1.18661	0.203052	0.802763	0.239583
R0JJC4	Methylmalonyl-CoA epimerase, mitochondrial (Fragment)	18.013	8.06	107.5	116.3	134.2	98.3	90.1	83.9	94.2	93.7	81.8	0.760615	0.0478865	0.753352	0.0448517	1.00964	0.88874
R0JJH7	Plasma membrane calcium-transporting ATPase 1 (Fragment)	138.78	6.13	88.9	93.7	92.6	95.5	108.2	112.5	115.5	98.1	94.9	1.14898	0.106313	1.121	0.221126	1.02496	0.770269
R0JJP6	Inter-alpha-trypsin inhibitor heavy chain H3 (Fragment)	99.914	6.28	81.9	87.7	77.3	104	106.4	110.6	114.1	105.9	112.1	1.30012	0.00407016	1.34508	0.00216505	0.966576	0.306514
R0JJQ9	Protein quaking (Fragment)	31.741	9.1	94.7	108.5	102.3	103.8	97.5	113.1	101.5	94	84.6	1.02913	0.649306	0.916858	0.253457	1.12246	0.161856
R0JJR5	Uncharacterized protein	5.981	8.46	47.4	83.5	81.6	65.9	80.6	129	186.7	135.9	89.4	1.29647	0.411128	1.93882	0.127681	0.668689	0.260183
R0JJS3	Cytoplasmic FMR1-interacting protein 1 (Fragment)	148.203	6.93	89		86.1	101.3		114.6	109.7		99.3	1.23301	0.187296	1.1936	0.168802	1.03301	0.724393
R0JJW5	Collagen alpha-2(VI) chain (Fragment)	108.472	5.55	66.7	84.3	78.2	107.6	92.6	122.5	125.8	123.1	99.3	1.40794	0.0475734	1.5192	0.0229119	0.926766	0.519752
R0JJX2	Protein FAM175B (Fragment)	44.371	5.6		91.7	88.8		101	107.7		107.3	103.5	1.15623	0.848375	1.16787	0.838146	0.990038	0.989392
R0JJY2	Pre-mRNA-processing factor 39 (Fragment)	74.997	5.11	82	90.7	89.9	97.9	104.1	104.1	120.1	105.2	106	1.16565	0.0162834	1.26161	0.0232674	0.923936	0.218333
R0JJY5	Alpha-2-HS-glycoprotein (Fragment)	37.006	6.18	185.9	136.9	146	52.2	91.1	82.2	61.9	71.9	71.8	0.481015	0.0148866	0.438567	0.0237961	1.09679	0.635165
R0JJZ2	39S ribosomal protein L47, mitochondrial (Fragment)	26.144	10.14	103	109.8	98.4	100.6	109.4	91.6	96.4	80.8	110	0.969152	0.632728	0.922879	0.451277	1.05014	0.65743
R0JK38	Ovalbumin-related protein Y (Fragment)	43.576	6.37	55.2			73.3			171.5			1.3279		3.10688		0.427405
R0JK63	High mobility group protein 20A (Fragment)	40.058	6.58	86.9		89.7	99.3		106.3	113.9		104	1.16421	0.841427	1.23386	0.78406	0.943552	0.938665
R0JK75	Transmembrane and TPR repeat-containing protein 3 (Fragment)	104.798	8.68	102.3	95.1		96.2	107.2		101.6	97.7		1.0304	0.699068	1.00963	0.843572	1.02057	0.775435
R0JK78	Phosphate carrier protein, mitochondrial (Fragment)	34.378	9.22	113.7	100.1	101.9	98.9	103.5	105	87.4	96.4	93.1	0.973709	0.597239	0.877099	0.0735604	1.11015	0.039551
R0JKB8	BAG family molecular chaperone regulator 1 (Fragment)	21.79	6.28	95		88.7	97		107.7	108		103.6	1.11432	0.886453	1.15188	0.852214	0.967391	0.964944
R0JKD4	Complement factor H-related protein 5 (Fragment)	8.063	7.61
R0JKM2	Catechol O-methyltransferase (Fragment)	29.695	5.36	173.1	197.4	158.6	53.1	55.7	74.3	73.8	46.9	67	0.346059	0.0022921	0.354753	0.00184747	0.975493	0.890966
R0JKM4	Transmembrane 6 superfamily member 2 (Fragment)	37.327	6.84	89.7	73.5	88.6	109.8	112.9	112.5	100.6	113.6	98.8	1.33122	0.0300313	1.24305	0.0442443	1.07093	0.250699
R0JKP4	Aquaporin-3 (Fragment)	32.228	7.08	26.1	56	62.1	29.3	80.3	95.8	244.6	163.8	142	1.42441	0.437442	3.81692	0.0371782	0.373183	0.0448758
R0JKW0	Cytochrome c (Fragment)	11.886	9.57	99.1	93.6	105.1	111.7	105.3	103.5	89.2	101.1	91.4	1.07623	0.147928	0.945937	0.338812	1.13774	0.0502467
R0JKW9	Apoptotic protease-activating factor 1 (Fragment)	141.895	6.3	86.9	80.3	91.3	101.8	96.2	104.6	111.3	123.5	104.1	1.1706	0.0244405	1.31103	0.0234414	0.892889	0.15387
R0JKZ1	ADP-ribosylation factor-like protein 1 (Fragment)	20.324	5.72	102	96.5	90.6	104.9	109.7	110.8	93.2	93.8	98.6	1.12556	0.0461696	0.987893	0.77366	1.13936	0.0060323
R0JL21	Vacuolar protein sorting-associated protein 35 (Fragment)	91.686	5.53	101.8	102.1	99.2	105.3	101.5	105	92.9	96.4	95.8	1.0287	0.135938	0.940614	0.0141358	1.09365	0.00569701
R0JL39	Cytochrome b-c1 complex subunit Rieske, mitochondrial (Fragment)	22.543	7.06	113.6	106.4	111.3	95.1	96.7	95.1	91.3	96.9	93.6	0.865982	0.0154496	0.850589	0.00433908	1.0181	0.408839
R0JL66	Alcohol dehydrogenase 1	26.93	8.03	116.5	105.9	100.4	103.9	106.6	109.7	79.6	87.5	89.8	0.991945	0.875787	0.795849	0.0233707	1.2464	0.00855411
R0JL69	PDZ and LIM domain protein 5 (Fragment)	75.085	8.13	86.7	96.3	87.2	102.4	95.5	111.4	110.9	108.2	101.3	1.14471	0.0880342	1.18579	0.0170021	0.965356	0.539052
R0JLA4	SH3 adapter protein SPIN90 (Fragment)	77.499	6.27	97.8	94.7	91.4	107	93	107.9	95.2	112.3	100.7	1.08454	0.233684	1.08559	0.244611	0.999027	0.989251
R0JLD1	Baculoviral IAP repeat-containing protein 6 (Fragment)	368.789	6.42	104.2			104.3			91.5			1.00096	0.99952	0.878119	0.9355	1.13989	0.935031
R0JLG0	TBC1 domain family member 9B (Fragment)	138.691	5.1	95.6	101.9	99.3	97.2	101.5	101.6	107.1	96.6	99.1	1.01179	0.644611	1.02022	0.620241	0.991744	0.827317
R0JLG5	Calnexin (Fragment)	66.942	4.5	91.9	95.2	88.8	106.5	106.8	102.5	101.6	98.1	108.8	1.14462	0.00566859	1.11816	0.0535617	1.02366	0.534755
R0JLG7	Rho guanine nucleotide exchange factor 6 (Fragment)	86.923	6.51	71.7	69.7		105.7	105.6		122.6	124.7		1.49434	0.0179293	1.74894	0.000759598	0.854428	0.0366927
R0JLH6	Coagulation factor IX (Fragment)	29.67	5.16	112.1	87.5	93.1	108.5	100.4	105.2	79.4	112	101.7	1.07311	0.443295	1.00137	0.991811	1.07165	0.546069
R0JLI9	28S ribosomal protein S16, mitochondrial (Fragment)	4.578	9.73	102.3	104.6	93.8	115.7	91.4	92.8	82	104	113.4	0.99734	0.977255	0.995677	0.968246	1.00167	0.989764
R0JLL4	Acyl-CoA-binding domain-containing protein 5 (Fragment)	51.275	4.98	101.5	98.7	98.1	86.6	101	99.2	111.8	100.3	102.7	0.961448	0.489032	1.05531	0.252995	0.911055	0.182924
R0JLM0	Peroxisomal NADH pyrophosphatase NUDT12 (Fragment)	52.313	7.06	128.7	126.9	110.8	90.9	95.3	94.9	80.4	77.7	94.4	0.767194	0.0316691	0.689138	0.00802194	1.11327	0.201081
R0JLR8	Arylacetamide deacetylase (Fragment)	45.184	6.9	100.6	108.2	108.5	120.6	96.7	109.4	78.8	95.1	82.1	1.02962	0.704069	0.806807	0.0355079	1.27617	0.056042
R0JLU6	DEP domain-containing protein 6 (Fragment)	42.391	8.79	109.7	106.6	145.9	131.1	133.9	67.4	59.2	59.5	86.7	0.917725	0.717267	0.56709	0.0327194	1.61831	0.180825
R0JLX4	Ras-related protein Rab-7a (Fragment)	21.594	5.29	97	97.5	94.1	110.2	107.3	103.2	92.8	95.3	102.7	1.11123	0.0183286	1.00762	0.833916	1.10282	0.0579162
R0JLZ8	Macrophage migration inhibitory factor (Fragment)	12.615	8.28	115.2	110.7	101.7	95.5	101.6	95.6	89.3	87.7	102.7	0.893468	0.0803343	0.853785	0.0634179	1.04648	0.469369
R0JM38	Serine/threonine-protein kinase SRPK1 (Fragment)	71.854	5.63	81.6	84.2		112.6	100.9		105.8	114.9		1.2877	0.139213	1.33112	0.084716	0.967377	0.677688
R0JM80	R3H and coiled-coil domain-containing protein 1 (Fragment)	51.302	5.82	91.9	80.9		95.2	125.4		112.9	93.6		1.27662	0.338679	1.19502	0.298331	1.06828	0.737772
R0JMA0	Ran-binding protein 9 (Fragment)	62.105	6.52	83	84.4	81.2	110.8	107.9	103.7	106.2	107.7	115.2	1.29686	0.00233214	1.32381	0.00605179	0.979641	0.556999
R0JMD9	Hydroxyacylglutathione hydrolase (Fragment)	32.106	7.34	110.2	100.7	109.1	102.9	104.1	101.3	86.9	95.2	89.6	0.963437	0.322339	0.849063	0.0153623	1.13471	0.0280827
R0JMH0	Interferon regulatory factor 6 (Fragment)	53.433	5.27	88.9	72.2	114.5	107.6	118.1	93.3	103.5	109.7	92.1	1.15747	0.379949	1.10776	0.517534	1.04487	0.635479
R0JMH7	Alpha-actinin-2 (Fragment)	104.178	5.39	92.7	97	94.3	114.4	102.3	106.6	92.9	100.6	99.1	1.13838	0.0529567	1.03028	0.360497	1.10492	0.08349
R0JMJ2	Ribose-5-phosphate isomerase	42.228	5.92	99	110.9	101.1	106.3	104.1	96.8	94.6	85	102.1	0.987781	0.79984	0.905788	0.193949	1.09052	0.228289
R0JMK8	Puromycin-sensitive aminopeptidase (Fragment)	94.217	5.3	105.2	105.7	101.8	99.8	98.9	101.4	95	95.4	96.8	0.959706	0.0543435	0.918452	0.0101153	1.04492	0.0111173
R0JMV0	Brix domain-containing protein 1 (Fragment)	34.988	10.01	96.7	106.3	110.7	109.3	91.2	96.6	94	102.5	92.7	0.947083	0.462553	0.9219	0.19384	1.02732	0.697319
R0JMV5	Bleomycin hydrolase (Fragment)	48.874	5.77	108.5	111.8	117.7	104.1	106.1	89.5	87.4	82	92.8	0.886686	0.118795	0.77574	0.00383304	1.14302	0.125124
R0JMX2	Mucosa-associated lymphoid tissue lymphoma translocation protein 1 (Fragment)	86.344	5.47	124.7	89.1	90	86	104.3	103.3	89.3	106.6	106.7	0.966425	0.81274	0.99605	0.977554	0.970258	0.735781
R0JMZ3	NADH dehydrogenase [ubiquinone] 1 beta subcomplex subunit 10 (Fragment)	9.103	9.1	109.6	109.5	103.6	102.7	93.8	102	87.7	96.7	94.4	0.925008	0.0892521	0.86396	0.0144587	1.07066	0.170356
R0JN56	Solute carrier organic anion transporter family member (Fragment)	72.415	7.33	132.8			88.7			78.6			0.667922	0.811655	0.591867	0.765625	1.1285	0.939948
R0JN64	LYR motif-containing protein 5 (Fragment)	10.21	9.73	116.9	113.5		114.9	94.9		68.3	91.7		0.91059	0.487685	0.694444	0.198085	1.31125	0.250068
R0JND7	Aspartoacylase (Fragment)	36.094	6.9	95.7	88.1	94.4	103.6	111.1	91.3	100.7	100.7	114.3	1.09993	0.245307	1.1348	0.0917822	0.969275	0.683496
R0JNG1	Sedoheptulokinase (Fragment)	50.274	6.39	106.1	98.6	84.7	101.6	115.6	112.1	92.3	85.8	103.1	1.13787	0.163128	0.971666	0.751933	1.17105	0.0731957
R0JNJ4	Thioesterase superfamily member 2 (Fragment)	12.013	8.75	86.9	116.2	125.1	89.2	94.8	81.6	123.9	89	93.3	0.809263	0.205389	0.932968	0.669302	0.867407	0.344443
R0JNP3	Src substrate protein p85 (Fragment)	63.177	5.45	86.3	92.7	74.5	111.4	106.1	116.5	102.3	101.2	109	1.31755	0.0197852	1.23274	0.0485645	1.0688	0.140498
R0JNR2	Solute carrier organic anion transporter family member (Fragment)	76.393	8.43	176.4	134.4	114.9	68.4	88.6	91.5	55.2	77.1	93.6	0.583744	0.0672016	0.530655	0.0454638	1.10004	0.605543
R0JNS2	Protein cordon-bleu (Fragment)	150.765	7.12	85.2	93.8	79.5	110.4	110.5	110.9	104.4	95.6	109.6	1.28356	0.0275999	1.19768	0.0431477	1.07171	0.211671
R0JNY6	Tubulin polymerization-promoting protein (Fragment)	23.749	9.42	89.6			101.5			109			1.13281		1.21652		0.931193
R0JNZ4	Macrophage-capping protein (Fragment)	23.649	5.55	36.5	58.2	69.1	156.3	117.9	120.7	107.2	123.9	110.2	2.41087	0.00920753	2.08364	0.0115415	1.15705	0.284304
R0JNZ7	Serine/threonine-protein kinase PRP4-like protein (Fragment)	117.081	10.27	92.8	95.5	88	100	91.1	103.5	107.2	113.4	108.4	1.06623	0.243674	1.19073	0.00400638	0.895441	0.0702859
R0JP17	Serpin B10 (Fragment)	46.429	6.9	40.2	71.8	81.3	95.7	103.9	96	164.1	124.2	122.7	1.52923	0.105028	2.12623	0.0171174	0.719221	0.0998077
R0JP36	Receptor-interacting serine/threonine-protein kinase 1 (Fragment)	78.522	6	87	83.1	86.4	93.3	104.9	101	119.7	112	112.6	1.16647	0.0405169	1.3423	0.00203803	0.86901	0.0272389
R0JP50	RanBP-type and C3HC4-type zinc finger-containing protein 1 (Fragment)	19.884	5.63	70.5		73.8	135.1		118.1	94.4		108.1	1.75468	0.0887418	1.40333	0.131165	1.25037	0.151589
R0JP56	FAD synthetase	35.108	6.68	134.1	109.4	95.3	83.6	99	108.1	82.3	91.6	96.6	0.858028	0.308925	0.798406	0.172765	1.07468	0.472123
R0JP63	Farnesyl pyrophosphate synthetase (Fragment)	30.157	6.39	122.7	114.6	108.9	80.7	88.9	94	96.6	96.6	97.2	0.76141	0.00782681	0.838821	0.0430354	0.907713	0.147183
R0JP74	UDP-glucuronosyltransferase 1-1 (Fragment)	30.063	6.15	122.9	96.8	123.1	87.6	143.7	97.4	89.5	59.5	79.5	0.958868	0.824215	0.666569	0.0373099	1.43851	0.184713
R0JP84	UDP-glucuronosyltransferase 1-1 (Fragment)	16.006	8.1	154.1	169.1	122.9	72.8	78.5	67	73.1	52.4	110.1	0.489352	0.0252016	0.528133	0.0338561	0.92657	0.767279
R0JPA7	Leucyl-tRNA synthetase, cytoplasmic (Fragment)	129.647	6.87	106.8	110.4		105.6	95.6		87.7	94.1		0.926335	0.335595	0.837017	0.0632283	1.10671	0.264857
R0JPB4	Protein transport protein Sec16A (Fragment)	241.407	5.67	84.3	86.6	92.7	111.7	107.1	97.5	104	106.3	109.8	1.19992	0.031818	1.21434	0.00518444	0.988129	0.799416
R0JPE3	C-1-tetrahydrofolate synthase, cytoplasmic (Fragment)	98.027	8.46	130.1	112.7	118.3	93.8	99.5	91.9	76.1	87.8	89.8	0.789809	0.0242699	0.702575	0.00638497	1.12416	0.117083
R0JPF4	Zinc finger protein 330	35.969	6.07	96.5		105.9	90.7		99.1	112.8		95	0.937747	0.932227	1.02668	0.972286	0.913378	0.905134
R0JPH7	Arginase (Fragment)	32.04	4.89	52.7			136.9			110.5			2.59772		2.09677		1.23891
R0JPI4	Enhancer of rudimentary-like protein (Fragment)	12.278	5.92	89.1	92.4	97.6	110.6	102.8	100.1	100.3	104.8	102.4	1.12325	0.048789	1.10176	0.0423064	1.01951	0.603089
R0JPI8	Rho GTPase-activating protein 5 (Fragment)	172.244	6.61		90.4			105.4			104.3		1.16593	0.919293	1.15376	0.924722	1.01055	0.994436
R0JPJ8	Serpin H1 (Fragment)	45.561	8.85	74.7	85.6	69.1	99	104.9	126.7	126.3	109.5	104.2	1.44115	0.0365745	1.48213	0.0135341	0.972353	0.785709
R0JPM8	cAMP-dependent protein kinase catalytic subunit beta	45.97	8.4	121	114.7	112.9	93.3	93.9	98.4	85.7	91.4	88.7	0.819277	0.00348014	0.762478	0.00136071	1.07449	0.0456406
R0JPN9	Di-N-acetylchitobiase (Fragment)	36.262	5.08		90.5	103.4		85.9	97.9		123.6	98.7	0.947911	0.943737	1.14647	0.858756	0.826811	0.805784
R0JPR9	Dedicator of cytokinesis protein 5 (Fragment)	216.64	7.21
R0JQ22	Polypeptide N-acetylgalactosaminyltransferase (Fragment)	57.32	8.03
R0JQA2	Casein kinase I isoform gamma-2 (Fragment)	51.048	8.84	91	89.2	88.4	99.6	110.7	99.5	109.4	100.1	112.1	1.15339	0.060634	1.19732	0.0350167	0.963308	0.491411
R0JQD0	Putative pre-mRNA-splicing factor ATP-dependent RNA helicase DHX32 (Fragment)	86.981	5.36	118.6			100.7			80.7			0.849073		0.680438		1.24783
R0JQF7	Inter-alpha-trypsin inhibitor heavy chain H5	40.917	9.6
R0JQK7	NEDD8-conjugating enzyme UBE2F (Fragment)	4.295	11.39	72.6	89.7		119.8	117		107.6	93.3		1.45903	0.135792	1.23783	0.229374	1.1787	0.230962
R0JQL2	Acyl-CoA dehydrogenase family member 11 (Fragment)	59.53	6.49		149.1			102.1			48.8		0.684775	0.809218	0.327297	0.577815	2.09221	0.67113
R0JQR6	Tyrosine-protein kinase-like 7 (Fragment)	95.108	7.75	91.1	90.6	99.7	115.3	99.7	99.6	93.7	109.7	100.7	1.11798	0.157309	1.08067	0.252105	1.03453	0.642554
R0JQW0	Transmembrane protein 87A (Fragment)	52.15	5.81	98.6			97.9			103.5			0.992901		1.0497		0.945894
R0JQX1	Synaptojanin-2-binding protein (Fragment)	13.452	9.41	71.3	92.2		126.7	104.6		102	103.2		1.41468	0.664834	1.25505	0.769197	1.12719	0.875211
R0JQY4	Protein yippee-like (Fragment)	13.833	7.31	92.6	95.1		96.8	96.1		110.6	108.8		1.0277	0.267658	1.16889	0.012759	0.879216	0.0231917
R0JQZ8	Acyl-coenzyme A thioesterase 4 (Fragment)	17.199	8.19	120.8	120	110.1	98.6	97.6	93.7	80.5	82.5	96.1	0.826161	0.0156773	0.738387	0.00924854	1.11887	0.162765
R0JR11	Acid ceramidase (Fragment)	41.76	7.21	88.9	87.3	89.8	106	109.9	113.8	105.1	102.8	96.4	1.23947	0.00652862	1.14398	0.0314452	1.08347	0.0709878
R0JR52	Makorin-1 (Fragment)	50.192	4.59	92.8	88.6	94.5	114	117.7	91.2	93.3	93.7	114.4	1.17035	0.195067	1.09242	0.346584	1.07133	0.545173
R0JR75	Trans-aconitate 3-methyltransferase (Fragment)	30.162	5.52	111.3	107.8	131.4	106.5	102.1	93.4	82.1	90.1	75.2	0.861626	0.145982	0.705849	0.023868	1.2207	0.0350554
R0JRD5	Ras-related protein Rab-11A (Fragment)	22.722	5.88	103.2			103.2			93.6			1	1	0.906977	0.951388	1.10256	0.951388
R0JRG7	Hexaprenyldihydroxybenzoate methyltransferase, mitochondrial (Fragment)	31.636	5.19	98	90.2	100.2	100.8	108.3	101.9	101.3	101.5	97.9	1.07836	0.125206	1.04265	0.309237	1.03425	0.28212
R0JRH8	E3 ubiquitin-protein ligase UBR1 (Fragment)	197.967	6.52	91.9	102.2	101	100	96.7	94.4	108.1	101.2	104.6	0.986445	0.738589	1.06371	0.190153	0.927365	0.0438131
R0JRK3	Zinc finger FYVE domain-containing protein 1 (Fragment)	87.755	7.47	77.2	86.3	86.2	111	111.8	105.4	111.8	102	108.4	1.31438	0.00325922	1.29035	0.00442402	1.01862	0.602429
R0JRN0	Heterogeneous nuclear ribonucleoprotein K (Fragment)	45.388	9.14
R0JRR9	Ras-related protein Rab-32 (Fragment)	24.174	6.9	48.9	68.2	58.7	133	113.7	129.7	118	118.1	111.6	2.14107	0.00123103	1.97782	0.00434941	1.08254	0.245035
R0JRW3	Phosphatidylinositide phosphatase SAC2 (Fragment)	124.855	6.6			106.5			89			104.4	0.835681	0.905928	0.980282	0.98944	0.85249	0.916157
R0JRX7	Uncharacterized protein yeiN (Fragment)	70.256	7.69	85.8	93.1	105.6	111.8	95	103.2	102.4	111.9	91.2	1.08963	0.324762	1.07381	0.447522	1.01473	0.855452
R0JRY4	Poly [ADP-ribose] polymerase 12 (Fragment)	66.074	8.6	81.2	81.7	83.5	110	109.5	107.2	108.8	108.9	109.2	1.32589	2.48556e-05	1.3267	0.00049068	0.999388	0.945694
R0JRZ4	Golgin subfamily A member 5 (Fragment)	82.949	6.1	97.5	91.1	93.9	100.5	101.9	96.8	102.1	107	109.4	1.05912	0.0834099	1.12743	0.0139837	0.939403	0.0779005
R0JS12	Serine protease inhibitor A3M (Fragment)	46.818	5.48	40.4	51.9	27.4	151.3	102.4	119	108.2	145.7	153.6	3.11362	0.0142866	3.40434	0.00914969	0.914601	0.594016
R0JS40	Putative eukaryotic translation initiation factor 3 subunit (Fragment)	145.394	6.15	98.9	91.8	100.9	103	107.8	98.1	98.1	100.4	101	1.05933	0.216435	1.02709	0.44532	1.03139	0.381571
R0JS60	Proteasome subunit alpha type-1 (Fragment)	27.454	6.73	97.5	103	104	110.8	100.9	99.4	91.7	96.1	96.6	1.02167	0.627676	0.93399	0.0622756	1.09388	0.115406
R0JS80	Fibrinogen beta chain (Fragment)	51.826	7.75	40.7	41.8	44	70.1	68.3	82.7	189.2	190	173.2	1.74783	0.0165658	4.3668	0.00110685	0.400253	0.000125389
R0JSM9	Heat shock protein HSP 90-alpha (Fragment)	84.508	5.08	104.3	94	94.2	103.4	104.7	98.8	92.2	101.3	107	1.04923	0.299446	1.02735	0.653851	1.0213	0.682161
R0JSN7	SET domain-containing protein 3 (Fragment)	67.201	5.07	98.4	108.1	107.8	94.6	94.6	86	107	97.3	106.2	0.875597	0.0388846	0.98791	0.790063	0.886312	0.05005
R0JSP4	TNF receptor-associated factor 3 (Fragment)	64.751	7.83	84.6			103.5			111.9			1.2234		1.3227		0.924933
R0JSX0	Lecithin retinol acyltransferase b (Phosphatidylcholine--retinol O-acyltransferase b)	52.719	5.6	87.2	84.9	90.5	111.6	99.9	115	101.2	115.2	94.5	1.24334	0.0317206	1.18393	0.110055	1.05018	0.535325
R0JSX9	Fibrinogen alpha chain (Fragment)	82.382	6.09	39.1		50.1	60		77.8	200.9		172.1	1.54484	0.170603	4.18161	0.0394841	0.369437	0.0317505
R0JSZ5	Protein CIAO1	16.193	4.94	107.2		109.9	118.1		87.5	74.7		102.6	0.947029	0.771207	0.816674	0.3875	1.15962	0.565416
R0JT08	Protein FAM134A (Fragment)	47.43	4.31
R0JT44	MAGUK p55 subfamily member 6 (Fragment)	64.985	6.25	109.7	117	108.4	96.8	92.6	95.1	93.5	90.4	96.5	0.849	0.0127232	0.836765	0.00723085	1.01462	0.562189
R0JT55	NF-kappa-B-activating protein (Fragment)	31.755	9.61
R0JT88	Myotubularin-related protein 1 (Fragment)	70.156	6.62	90.2	95.5	94.4	102.1	107.8	98.7	107.8	96.7	106.9	1.10175	0.0486065	1.11175	0.0818375	0.991008	0.844584
R0JTI6	Bcl-2-like 13 protein (Fragment)	17.065	5.21	107.6			113.4			79.1			1.0539	0.972186	0.73513	0.842323	1.43363	0.817664
R0JTQ7	Fas apoptotic inhibitory molecule (Fragment)	20.192	5.87
R0JTR7	Ras-related protein Rab-5C (Fragment)	18.1	6.14	96.3	92.7	94.2	101.2	101	103.3	102.5	106.3	102.5	1.07874	0.0060119	1.09922	0.00519488	0.981368	0.273079
R0JTR9	Proteasome subunit beta type (Fragment)	22.438	7.33	91.6	101.1	99	109.2	99.4	106	99.2	99.5	95	1.07851	0.134506	1.00686	0.849726	1.07116	0.12139
R0JTS3	Conserved oligomeric Golgi complex subunit 2 (Fragment)	81.089	6.37	80.3	97.2	91.3	110.2	106.7	101.7	109.5	96.1	107	1.18527	0.0592772	1.16295	0.0881774	1.01919	0.702556
R0JU01	Fascin (Fragment)	13.781	5.49		94.9	93		115.8	100.9		89.3	106.1	1.15327	0.851439	1.03991	0.958773	1.10901	0.891999
R0JU51	Anamorsin (Fragment)	33.036	5.96	84.4	89.4	86.3	107.1	108.9	98.3	108.6	101.8	115.4	1.20838	0.0183152	1.2526	0.0203394	0.964702	0.496327
R0JU53	CCAAT/enhancer-binding protein gamma (Fragment)	16.559	9.77
R0JU81	Carboxylic ester hydrolase (Fragment)	62.105	5.68	99.6	114.9	64.4	119.7	97.9	130.2	80.7	87.1	105.4	1.24704	0.276111	0.979563	0.916688	1.27306	0.112272
R0JUF0	60S ribosomal protein L34 (Fragment)	7.078	11.14	117.4	98.9	118	93.8	99	91.3	88.8	102.2	90.7	0.849835	0.103178	0.842656	0.0902664	1.00852	0.876984
R0JUF3	Glutamyl aminopeptidase (Fragment)	110.37	5.36	150.9	135.5	107.2	80.1	97.7	81.5	68.9	66.8	111.3	0.658791	0.0556211	0.627541	0.0658064	1.0498	0.811653
R0JUP5	Arylamine N-acetyltransferase, pineal gland isozyme NAT-3 (Fragment)	33.767	6.44	69.2	73.4	69.2	123.7	105.4	129.8	107.1	121.3	101	1.69452	0.0186828	1.55524	0.0184464	1.08956	0.360368
R0JUU9	Cytoskeleton-associated protein 4 (Fragment)	50.558	4.82	75.1	85.2	82.6	102.2	101.2	111.5	122.7	113.6	105.8	1.29642	0.00588485	1.4084	0.0077176	0.920491	0.208024
R0JUX2	Casein kinase II subunit alpha (Fragment)	37.274	8.27	90.2	88	81.9	102.3	107	109	107.5	105	109.1	1.22376	0.00424809	1.23645	0.00578707	0.989739	0.664774
R0JV14	Carboxylic ester hydrolase (Fragment)	54.191	6.42	103.3	100.2	81.8	105.1	96.3	99.6	91.6	103.5	118.5	1.05503	0.526935	1.09919	0.411603	0.959821	0.65115
R0JV60	MICOS complex subunit MIC13 (Fragment)	5.354	8.53	99.2	101.4	103.2	94.4	90.3	94.7	106.4	108.3	102.1	0.919684	0.0123795	1.04279	0.12931	0.881944	0.00686843
R0JV77	Sulfide:quinone oxidoreductase, mitochondrial (Fragment)	49.865	9.09	86.8	84.9	88.4	108.7	100.1	111.7	104.5	115.1	99.9	1.23222	0.0215524	1.22837	0.0422359	1.00313	0.956239
R0JVA4	TBC domain-containing protein kinase-like protein (Fragment)	100.449	6.44	78.4			107.9			113.6			1.37628	0.836762	1.44898	0.812775	0.949824	0.972726
R0JVD4	Bullous pemphigoid antigen 1, isoforms 6/9/10 (Fragment)	844.738	5.11	98.3	101.6	102.2	87.8	93.9	106.4	113.9	104.5	91.4	0.953658	0.485965	1.02549	0.734055	0.929955	0.444901
R0JVE7	Peroxisomal bifunctional enzyme (Fragment)	72.746	9.03	132	126.2	105.2	86.2	95.2	90.8	81.8	78.6	104	0.749037	0.0536956	0.727573	0.0444216	1.0295	0.781582
R0JVJ2	Cytosolic 5'-nucleotidase 1A (Fragment)	33.273	5.68	85.9	82.1	76.5	99.3	113	125.5	114.9	104.9	98	1.3816	0.041729	1.2998	0.0205272	1.06293	0.507092
R0JVP4	Quinone oxidoreductase (Fragment)	35.601	7.55	101.5	98	90.8	102.4	98.5	110.1	96.1	103.5	99.1	1.07131	0.211682	1.02894	0.508515	1.04118	0.37619
R0JVS1	tRNA (Adenine(58)-N(1))-methyltransferase non-catalytic subunit TRM6	51.613	6.57	97			100.5			102.4			1.03608		1.05567		0.981445
R0JVS6	Putative ATP-dependent RNA helicase DHX57 (Fragment)	154.22	7.65	91.1	86.2	95.6	111.9	112.8	110	97.1	100.9	94.5	1.22646	0.0114228	1.07182	0.127177	1.14427	0.00806708
R0JVV8	Protein bicaudal D-like protein 2 (Fragment)	87.539	5.73		77	70.3		99.3	115.7		123.7	113.9	1.45961	0.636507	1.61303	0.560921	0.904882	0.895252
R0JVX6	Eukaryotic translation initiation factor 2 subunit 2 (Fragment)	38.14	6.13	104.8	101.1	102.1	100.1	98.2	99.7	95.1	100.8	98.1	0.967532	0.0750119	0.954545	0.0875597	1.01361	0.510681
R0JVY5	Scaffold attachment factor B1 (Fragment)	91.829	5.5	85.2	89.4		93	104		121.8	106.6		1.12829	0.262839	1.30813	0.154796	0.862522	0.248116
R0JVY6	Beta-1-syntrophin (Fragment)	49.7	8.44	108.5	111.9	101.7	99.6	97	89.7	91.9	91.1	108.7	0.888854	0.04732	0.905619	0.215017	0.981488	0.798587
R0JW10	Alpha-L-iduronidase (Fragment)	66.703	6.35	83.1			95.1			121.7			1.1444	0.933101	1.4645	0.820706	0.78143	0.879927
R0JW30	Cell growth-regulating nucleolar protein (Fragment)	42.629	9.13	99.1	84.2	104.6	97.6	104.8	87.3	103.3	111	108.1	1.00625	0.94345	1.11983	0.191372	0.898573	0.152587
R0JW53	Proteasome activator complex subunit 4 (Fragment)	202.912	6.86		90.2			97.3			112.5		1.07871	0.962212	1.24723	0.891884	0.864889	0.928098
R0JWF8	Ribonuclease T2 (Fragment)	29.869	7.96	67.6	76.5	67.5	134.5	114.4	122.3	97.9	109.1	110.3	1.75425	0.00404491	1.49953	0.00268956	1.16987	0.0721165
R0JWJ4	Glycogen debranching enzyme (Fragment)	171.155	6.87	105.4	117	119.4	106.2	98.6	96.3	88.4	84.5	84.3	0.880925	0.0688227	0.752487	0.0159624	1.17068	0.0247575
R0JWK0	Dihydropyrimidine dehydrogenase [NADP+] (Fragment)	109.988	6.92	157.3	122.3	136.7	81.2	82	85.8	61.5	95.6	77.5	0.598126	0.0295868	0.563536	0.012865	1.06138	0.67552
R0JWK3	Lipoamide acyltransferase component of branched-chain alpha-keto acid dehydrogenase complex, mitochondrial (Fragment)	52.27	8.22	121.2	97.7	119.1	92.1	99.8	96.9	86.6	102.5	84	0.854438	0.151909	0.807988	0.088853	1.05749	0.469603
R0JWL1	COMM domain-containing protein 1 (Fragment)	16.751	5.58	101.5	102.2		110.8	97.5		87.7	100.3		1.02258	0.78804	0.922926	0.430061	1.10798	0.383544
R0JWN6	Heterogeneous nuclear ribonucleoprotein M (Fragment)	72.422	8.98	87.6	93.9	92.6	100.7	96.1	105.1	111.7	110	102.3	1.10142	0.0502486	1.18205	0.0122511	0.93179	0.131826
R0JWT0	WD repeat-containing protein 48 (Fragment)	74.933	7.05	88.6	94		101.6	102.5		109.9	103.5		1.11774	0.148476	1.16867	0.0694845	0.95642	0.380084
R0JWV9	Myosin-11 (Fragment)	229.35	5.49	104.3	98.3	103.7	111.9	101.2	98	83.8	100.4	98.3	1.01567	0.753325	0.922298	0.264541	1.10124	0.230962
R0JWW8	Acyl-CoA:lysophosphatidylglycerol acyltransferase 1 (Fragment)	42.697	9.1	79.1	90.6	87.8	124.6	102.9	109.2	96.2	106.5	103	1.30757	0.0352733	1.18718	0.0257451	1.10141	0.247438
R0JX14	Mps one binder kinase activator-like 1B (Fragment)	25.004	7.21	101.3		104.2	97.7		102.8	101		93	0.975669	0.503301	0.944039	0.369602	1.03351	0.574718
R0JX27	Spartin (Fragment)	70.043	6.8	100.8	84.1	111.7	106	111.4	96.3	93.1	104.5	92	1.05765	0.576465	0.976399	0.811859	1.08322	0.249416
R0JX52	Calcium/calmodulin-dependent protein kinase type 1D (Fragment)	35.1	6.55	103.8	99.4	84	96.2	96.3	113.2	100	104.4	102.8	1.06442	0.496145	1.06964	0.382729	0.995117	0.938438
R0JX58	Tripartite motif-containing protein 15	36.324	4.92	92.5	79.8	83.6	106.6	111.4	106.7	100.9	108.8	109.7	1.26886	0.0148962	1.24814	0.0128527	1.01659	0.618854
R0JX61	WW domain-binding protein 4 (Fragment)	43.68	5.73	66.5	76.9	78.7	75.2	93.4	114.1	158.3	129.7	107.2	1.27285	0.207151	1.77938	0.0521002	0.715334	0.118631
R0JXB4	UDP-N-acetylglucosamine transporter (Fragment)	36.809	9.06	116.4		94.1	83.2		105.2	100.4		100.7	0.895012	0.553614	0.955344	0.746038	0.936847	0.6667
R0JXE6	E3 SUMO-protein ligase PIAS4 (Fragment)	54.455	6.13
R0JXF2	Putative ATP-dependent RNA helicase DDX60 (Fragment)	187.922	8.56	36.9	48.4	38.5	107.1	136.4	127	156	115.1	134.5	2.99273	0.0047914	3.27625	0.010252	0.913462	0.472588
R0JXM5	Malate dehydrogenase (Fragment)	36.531	7.36	160.1	130.1	129.4	69.8	93.1	84.4	70.1	76.8	86.2	0.589371	0.0127068	0.555529	0.0134452	1.06092	0.600438
R0JXT0	Mitochondrial import inner membrane translocase subunit Tim9 (Fragment)	10.404	7.21	91.4	102.5	105.9	104.7	101.6	93.1	103.9	96	101	0.998666	0.982154	1.00367	0.945557	0.995015	0.911046
R0JXW1	Protein NDRG3 (Fragment)	24.583	5.73
R0JXZ1	COX assembly mitochondrial protein (Fragment)	11.482	9.09	90.3		97.5	98.5		110.2	111.2		92.3	1.11129	0.291107	1.0836	0.554967	1.02555	0.840532
R0JXZ9	Pentatricopeptide repeat-containing protein 1 (Fragment)	81.161	8.09	108.4	99.5	80.2	92.6	98.8	120.9	99	101.7	98.9	1.084	0.537015	1.03992	0.691084	1.04239	0.671588
R0JY18	Chromosome 17 open reading frame 62	21.413	5.02	76.6	84	70.6	98.7	96.1	120.7	124.7	120	108.6	1.36462	0.0500184	1.52811	0.00313638	0.893009	0.254142
R0JY31	Serine/threonine-protein kinase PLK2 (Fragment)	68.448	7.8
R0JY65	Protein FAM125A (Fragment)	22.716	9.52
R0JYC3	Uncharacterized protein C3orf38-like protein (Fragment)	30.245	6.99		107.4			90.9			101.6		0.846369	0.917621	0.945996	0.97228	0.894685	0.944664
R0JYL7	Nuclear receptor coactivator 6 (Fragment)	214.612	8.92	85	96		107.8	93.8		107.3	110.2		1.11381	0.37242	1.20166	0.167511	0.926897	0.454601
R0JYM9	Myosin regulatory light chain 2, smooth muscle major isoform (Fragment)	19.378	5.22	110.2			97.5			92.2			0.884755	0.935425	0.836661	0.906528	1.05748	0.970393
R0JYP0	Anoctamin (Fragment)	73.711	7.09		88.3	113.3		100	109.6		111.7	77.1	1.03968	0.959278	0.936508	0.932969	1.11017	0.89248
R0JYS9	Transmembrane protein 177 (Fragment)	34.201	8.66	106.8	76.7	81.5	107.6	115.2	94.5	85.5	108.1	124	1.19736	0.203764	1.19849	0.296769	0.999055	0.9942
R0JYU0	Protein CARP (Fragment)	41.097	4.82
R0JZ41	Zinc finger protein 512 (Fragment)	60.578	9.83	81.6	81.6	93.8	96.9	113	103.2	121.4	105.4	103	1.21829	0.0403736	1.28327	0.0312754	0.949363	0.497362
R0JZ62	Guanine nucleotide-binding protein subunit gamma (Fragment)	4.923	5.87	58.2			118.2			123.6			2.03093		2.12371		0.956311
R0JZB9	APOBEC1 complementation factor (Fragment)	65.081	8.59	122.1	103.8	117.2	94.5	103.9	90	83.4	92.3	92.8	0.840571	0.0605486	0.782571	0.0263121	1.07412	0.26911
R0JZG3	MYC-induced nuclear antigen (Fragment)	54.032	6.37	85.4			98.4			116.2			1.15222	0.929781	1.36066	0.852212	0.846816	0.917876
R0JZJ6	UPF0465 protein C5orf33-like protein (Fragment)	41.76	7.49	113	110.8	104.1	101.9	93.7	103.8	85.2	95.5	92.1	0.913083	0.0825235	0.831961	0.0108477	1.09751	0.110251
R0JZL2	Protein PET117 like protein	12.724	10.4			104.1			92.7			103.3	0.89049	0.942354	0.992315	0.996143	0.897386	0.946147
R0JZM5	A-kinase anchor protein 13 (Fragment)	293.944	5.38	70.2	90.1	89.1	100.1	105.1	109.6	129.8	104.8	101.3	1.26223	0.0613642	1.34683	0.0656725	0.937184	0.520859
R0JZP2	Microsomal glutathione S-transferase 1 (Fragment)	17.767	9.73	122.8	94	75.9	70.2	103.2	124.4	107	102.8	99.7	1.01742	0.93904	1.0574	0.722937	0.962197	0.828514
R0JZP6	Caldesmon (Fragment)	82.262	5.57
R0JZR7	Poly [ADP-ribose] polymerase (Fragment)	182.691	7.17	64.6			111.7			123.6			1.7291	0.757523	1.91331	0.724733	0.903722	0.949614
R0JZW8	Transmembrane anterior posterior transformation protein 1-like protein (Fragment)	57.576	8.22	87.2	92.9	81.3	105.1	102.6	111.6	107.7	104.5	107.1	1.2215	0.0120554	1.2215	0.0217026	1	1
R0K012	Activator of 90 kDa heat shock protein ATPase-like protein 2 (Fragment)	27.502	5.6	60.7	82	76.5	129.5	102.2	101.7	109.8	115.8	121.8	1.52099	0.0324941	1.58485	0.00906645	0.959701	0.672085
R0K028	Sperm-specific antigen 2 (Fragment)	123.532	5.27	78.5	91.7		123.3	98.1		98.1	110.2		1.30082	0.25268	1.22385	0.168141	1.06289	0.700521
R0K051	Phosphatidylinositol-3,4,5-trisphosphate 3-phosphatase and dual-specificity protein phosphatase PTEN (Fragment)	44.49	6.25		92.9	95.9		95.6	107.5		111.5	96.5	1.07574	0.923071	1.10169	0.898388	0.976442	0.974887
R0K066	Kynurenine 3-monooxygenase (Fragment)	52.114	8.68	135.7	109.2		72.1	98.7		92.2	92.1		0.697428	0.655646	0.752552	0.717295	0.92675	0.920924
R0K088	Neuroplastin (Fragment)	39.379	7.31		80.8	80.9		107.6	119.1		111.6	100	1.40198	0.66815	1.3086	0.728876	1.07136	0.927426
R0K096	Sorting nexin-1 (Fragment)	51.834	6.06	94.8	66.5	80.3	107.7	113.5	115.5	97.5	120	104.2	1.39363	0.0512235	1.33154	0.0670295	1.04663	0.539838
R0K0F9	Protein tyrosine phosphatase type IVA 3 (Fragment)	20.498	8.87	92.9			114.2			92.9			1.22928		1		1.22928
R0K0G2	GMP reductase 1 (Fragment)	20.565	6.6	85	118.3	106.5	63.2	98.9	94.7	151.8	82.7	98.9	0.828922	0.302548	1.07618	0.756405	0.770246	0.358696
R0K0I8	Phosphodiesterase (Fragment)	89.734	5.38
R0K0M8	Cofilin-2 (Fragment)	18.663	7.88	106.4	103.8	106.5	98.5	102.3	93.7	95.1	93.9	99.8	0.929902	0.0835511	0.911904	0.0201861	1.01974	0.572707
R0K0P0	ATP synthase mitochondrial F1 complex assembly factor 2 (Fragment)	28.092	6.87	105.4			82			112.6			0.777989		1.06831		0.728242
R0K0V6	Translocation protein SEC63-like protein (Fragment)	83.827	5.69	103	93.4	98.6	104.5	110.6	102	92.5	96	99.5	1.07492	0.122954	0.976271	0.537221	1.10104	0.0435485
R0K0X5	Exportin-1 (Fragment)	124.068	6.16	95.7	94.6	98.8	105.2	101.3	103.5	99.1	104.1	97.6	1.07229	0.0149274	1.04047	0.182274	1.03059	0.263883
R0K108	Double-stranded RNA-binding protein Staufen-like protein 1 (Fragment)	78.086	9.48	93.9	97.2	103.4	108.4	104.3	98.3	97.7	98.6	98.3	1.05603	0.24562	1.00034	0.991557	1.05567	0.202488
R0K170	Anaphase-promoting complex subunit 7 (Fragment)	62.567	6.48
R0K171	Integrin beta (Fragment)	85.804	6.01	48	79.9	72.2	122.4	89.2	113.4	129.6	130.9	114.4	1.62419	0.0393906	1.87356	0.0118744	0.866898	0.233859
R0K181	General transcription factor IIH subunit 3 (Fragment)	33.232	7.52
R0K194	Huntingtin-interacting protein 1-related protein (Fragment)	114.566	6.09	96	103.2	96	108.7	99.9	103.7	95.3	96.8	100.3	1.05793	0.179036	0.990515	0.760443	1.06806	0.103988
R0K1F4	Peroxisomal acyl-coenzyme A oxidase 3 (Fragment)	79.805	7.27	95.7	114.3	105.1	100.8	87.5	109.6	103.5	98.2	85.3	0.945414	0.5322	0.910822	0.286265	1.03798	0.688084
R0K1H5	Nuclear cap-binding protein subunit 2 (Fragment)	16.087	9.14	73.3	91.4	97.1	108.5	102.8	102.7	118.2	105.8	100.2	1.19939	0.128058	1.23835	0.0858877	0.968538	0.597445
R0K1I0	Non-POU domain-containing octamer-binding protein (Fragment)	49.293	7.5	89.4	90.2	93.6	101.5	95.6	103.2	109.1	114.1	103.2	1.09919	0.0389277	1.19473	0.0185758	0.920037	0.0958552
R0K1I7	55 kDa erythrocyte membrane protein (Fragment)	48.677	6.61	94.3	91.4	73.9	107.1	110.5	130.5	98.5	98.1	95.7	1.34091	0.0391469	1.12596	0.227674	1.1909	0.123667
R0K1K9	UPF0534 protein C4orf43-like protein (Fragment)	22.186	9.32	100.7			102.9			96.4			1.02185		0.957299		1.06743
R0K1N8	Ubiquitin carboxyl-terminal hydrolase 10 (Fragment)	82.394	5.14	85.1	84.1	92.5	111.3	112.7	99.9	103.6	103.2	107.5	1.23768	0.0176231	1.20099	0.00982306	1.03054	0.519739
R0K1P1	Vacuolar protein sorting-associated protein 13A	35.462	8.06
R0K1S6	Cisplatin resistance-associated overexpressed protein (Fragment)	47.575	9.85	77.1	96.7	87.6	102.7	97.2	107.7	120.2	106.1	104.8	1.17674	0.0944119	1.26664	0.0373554	0.929024	0.260687
R0K1T6	Epidermal differentiation-specific protein (Fragment)	17.147	6.33	108.2	81.4	102.8	97.2	117.1	114.7	94.5	101.5	82.5	1.12517	0.30629	0.952462	0.66686	1.18133	0.1158
R0K1W1	Protein chibby-like protein 1	16.554	8.51	108	106.8	98.4	106.2	97.1	103.8	85.8	96.1	97.8	0.980524	0.643562	0.89304	0.0841522	1.09796	0.126754
R0K1Y1	Hepatocyte nuclear factor 4-alpha (Fragment)	56.18	6.87	86	89.7	104.1	117.4	104.1	94.1	96.6	106.2	101.8	1.12795	0.245554	1.08863	0.274729	1.03611	0.653952
R0K1Z3	Superoxide dismutase (Fragment)	23.806	8.51	94.3	97.4	98.3	112.8	85.9	95.6	92.9	116.7	106.1	1.01483	0.872994	1.08862	0.338862	0.932214	0.533044
R0K1Z7	Plasminogen (Fragment)	90.901	7.18	78.8	75.5	86.5	92.5	98.8	95	128.7	125.7	118.5	1.18895	0.0246141	1.54859	0.000600201	0.767766	0.00271225
R0K208	Death-associated protein 1 (Fragment)	9.624	9.36	112	98.7	90.6	90.9	110.1	104.4	97	91.1	105	1.01361	0.879352	0.972785	0.734419	1.04197	0.591458
R0K227	Selenoprotein M	10.541	5.08	94	81	91.9	90.7	125.4	102.8	115.3	93.6	105.3	1.19483	0.224313	1.17722	0.113771	1.01496	0.903198
R0K231	Williams-Beuren syndrome chromosomal region 27 protein	111.28	8.88	125.2	118.7	114.7	89.9	84.4	81.5	84.9	97	103.8	0.71333	0.00116013	0.796709	0.028911	0.895345	0.205764
R0K238	Translation initiation factor eIF-2B subunit alpha (Fragment)	29.933	8.19		93.2			103.5			103.4		1.11052	0.944636	1.10944	0.945142	1.00097	0.999487
R0K265	Epoxide hydrolase 1 (Fragment)	53.99	8.95	125.8	117.7	127.9	89.3	99.2	99.5	84.9	83.2	72.6	0.775444	0.0037634	0.648088	0.00111376	1.19651	0.0375077
R0K2A0	40S ribosomal protein S24 (Fragment)	15.029	10.89	108.6	105	112.6	105.3	99.9	97.6	86.1	95.1	89.8	0.928265	0.0695301	0.830779	0.00621155	1.11734	0.038693
R0K2E6	Actin-binding LIM protein 2 (Fragment)	72.345	8.09	107.3	94.3	103.6	104.3	96.4	87.6	88.4	109.4	108.8	0.944626	0.415982	1.00459	0.956516	0.940313	0.513325
R0K2I4	Lon protease homolog (Fragment)	90.568	6.11	96.2	94.5	96.1	99.5	100.9	98.9	104.4	104.6	104.9	1.04358	0.00683963	1.09449	0.00222451	0.953488	0.0109449
R0K2S6	Epoxide hydrolase 1 (Fragment)	53.651	7.21	127.3	176.4	191.1	82.3	94.1	52.7	90.4	29.5	56.2	0.463015	0.024362	0.355901	0.0155259	1.30097	0.462473
R0K2T5	Putative ATP-dependent RNA helicase DDX17 (Fragment)	66.834	8.28	84.8	91.5	96.6	106.7	102.1	103.9	108.5	106.4	99.5	1.14584	0.0458501	1.15207	0.0363275	0.994593	0.863901
R0K2U4	Transmembrane protease, serine 6 (Fragment)	88.095	5.48		100.5			88			111.5		0.875622	0.930021	1.10945	0.945137	0.789238	0.877031
R0K2W7	Glycerol-3-phosphate dehydrogenase, mitochondrial (Fragment)	62.691	6.21	73.1	64.5	87.7	111.2	100.9	106.6	115.7	134.6	105.7	1.41456	0.0291146	1.58012	0.0174733	0.895225	0.277402
R0K2X9	Cation-independent mannose-6-phosphate receptor (Fragment)	271.879	5.99	78.5	87.8	86.2	114.4	103.8	112.6	107	108.4	101.2	1.3101	0.00411574	1.25386	0.0050357	1.04485	0.305259
R0K2Y9	1-acyl-sn-glycerol-3-phosphate acyltransferase delta (Fragment)	45.929	8.65	101.4	97.7	102.8	95.6	100.3	101.1	103	102	96.1	0.983769	0.516142	0.99735	0.924804	0.986383	0.646833
R0K326	Geranylgeranyl transferase type-1 subunit beta (Fragment)	37.156	6.87	107			101.2			91.8			0.945794	0.972174	0.857944	0.924185	1.1024	0.951463
R0K350	Transmembrane and coiled-coil domain-containing protein C6orf129	15.09	5.58	104.8		106	90.8		96.9	104.4		97.1	0.890417	0.153181	0.955882	0.419621	0.931514	0.287642
R0K3B3	Calcium/calmodulin-dependent protein kinase type II beta chain (Fragment)	69.815	7.64	92.5	81.7	92.1	106.5	107.7	105.4	101	110.6	102.6	1.20015	0.0336112	1.17987	0.0270981	1.01719	0.609281
R0K3B6	Fibronectin type-III domain-containing protein 3a (Fragment)	131.57	6.54	77.8	74.6	79.8	102.5	108.5	110.9	119.7	116.9	109.3	1.3863	0.00131007	1.48966	0.00189132	0.930616	0.118476
R0K3F5	Trafficking protein particle complex subunit 2 (Fragment)	17.311	6.52			102.3			110.4			87.3	1.07918	0.961998	0.853372	0.921599	1.2646	0.885425
R0K3G3	Transmembrane protein 106B (Fragment)	31.002	6.29	108	120	102.5	98.3	101.9	108.5	93.7	78.1	89	0.934039	0.305411	0.789107	0.0290563	1.18367	0.0531691
R0K3M5	Annexin (Fragment)	33.515	5.99	85.5	93.5	69.3	105.7	104.4	134.2	108.7	102.2	96.5	1.38663	0.0620618	1.23802	0.0914317	1.12004	0.334395
R0K3R7	Melanoma inhibitory activity protein 3 (Fragment)	213.829	4.75	74.9	80.8	90.6	115.4	106.7	106.3	109.7	112.4	103.1	1.33333	0.0110016	1.32034	0.0129653	1.00984	0.805578
R0K405	Uncharacterized protein C7orf10 (Fragment)	35.793	8.81	79.9			127.5			92.7			1.59574		1.1602		1.3754
R0K433	Leucine-rich PPR motif-containing protein, mitochondrial (Fragment)	149.622	6.62	103	105.9	120.8	94.1	99.1	87.4	102.9	95	91.8	0.851077	0.0774083	0.878678	0.12209	0.968588	0.55622
R0K448	Tripeptidyl-peptidase 2 (Fragment)	133.939	6.67	120.3	103.9		96.6	98.2		83	97.9		0.868867	0.321699	0.806869	0.191049	1.07684	0.5211
R0K459	Metastasis-associated protein MTA3 (Fragment)	70.674	8.5	94.5	102.1	89.4	110.2	118.8	105.6	95.4	79.1	105	1.16993	0.0388797	0.977273	0.81392	1.19714	0.119853
R0K4J6	Ras suppressor protein 1 (Fragment)	30.951	8.75	95.6	95.8	98.5	103.4	97.2	102.9	101	107	98.6	1.04691	0.136124	1.05761	0.14402	0.989889	0.763199
R0K4L3	Adrenodoxin, mitochondrial (Fragment)	13.493	4.58	92.4		111.4	113.5		99.2	94.1		89.4	1.04367	0.746572	0.900393	0.473073	1.15913	0.267454
R0K4P1	Caspase-8 (Fragment)	54.502	6	85.1	94.1	96.3	98.8	95.5	96.7	116.1	110.4	107	1.05626	0.267431	1.21053	0.0127879	0.872564	0.0228942
R0K4Q9	Prolyl 3-hydroxylase 1 (Fragment)	65.305	4.88	75.5	83.5	80.3	115.8	114.3	115.8	108.6	102.2	103.9	1.44547	0.00305817	1.31509	0.00131666	1.09914	0.0259863
R0K4R2	Cell division control protein 42-like protein (Fragment)	21.33	6.55	85.7	93.4	88.5	113.3	104.5	109.1	100.9	102.1	102.3	1.2216	0.00452953	1.14088	0.0269428	1.07075	0.101241
R0K4R7	Delta-1-pyrroline-5-carboxylate dehydrogenase, mitochondrial (Fragment)	59.368	7.64	92.8	105	111.4	120	107.9	99.7	87.2	87.1	88.9	1.05951	0.487939	0.851229	0.105079	1.24468	0.0664872
R0K518	Uncharacterized protein C13orf27-like protein (Fragment)	26.734	8.28	88.7	84.9	99.5	97.9	116.3	109.9	113.4	98.7	90.5	1.18674	0.0732675	1.10802	0.29634	1.07105	0.453514
R0K523	UPF0131 protein (Fragment)	17.21	7.03	167.3	154.2	138.1	63.9	72.9	78.9	68.9	72.9	83	0.469321	0.00337634	0.489121	0.00399508	0.95952	0.642473
R0K525	C-factor	27.856	8.07	117.2	101.2	100.1	106.1	111.4	109.8	76.7	87.4	90.1	1.02763	0.654092	0.798116	0.0398029	1.28757	0.0169845
R0K531	Acyl-coenzyme A thioesterase 8 (Fragment)	27.396	8.87	149.7		126.6	64.3		79.9	86		93.5	0.521896	0.0534417	0.649656	0.122556	0.803343	0.225572
R0K574	Synapse-associated protein 1 (Fragment)	34.065	4.59	84.2			99.8			116			1.18527		1.37767		0.860345
R0K590	AMBP protein (Fragment)	37.202	7.31	102	90.4	108.2	89.3	91	91.3	108.7	118.6	100.5	0.903526	0.203619	1.09049	0.287075	0.828554	0.0679794
R0K594	Lipocalin	25.03	7.8	106.4		91.8	110.7		126.6	82.9		81.6	1.19728	0.814479	0.82997	0.807851	1.44255	0.645216
R0K596	E3 ubiquitin-protein ligase Itchy-like protein (Fragment)	102.853	6.64	106		105.2	96.8		101	97.2		93.7	0.936553	0.182919	0.903883	0.0950305	1.03614	0.337659
R0K5A7	NADPH-dependent diflavin oxidoreductase 1 (Fragment)	68.169	6.96		76.8			138.1			85.1		1.79818	0.744322	1.10807	0.948929	1.6228	0.780296
R0K5B0	Sodium/hydrogen exchanger (Fragment)	67.315	6.58
R0K5C1	Ribonucleoside-diphosphate reductase subunit M2 (Fragment)	32.968	5.45	96.8	69.9		100.8	88.4		102.4	141.7		1.13497	0.869746	1.46431	0.643777	0.775092	0.747778
R0K5D6	Putative deoxyribonuclease TATDN3 (Fragment)	24.244	8.35	117.8	103.4		101.1	98.7		81.1	97.9		0.903255	0.893226	0.809222	0.783984	1.1162	0.88502
R0K5E3	GRB2-associated-binding protein 1 (Fragment)	77.09	6.05	86.5			109.3			104.2			1.26358		1.20462		1.04894
R0K5F7	OTU domain-containing protein 4 (Fragment)	125.389	7.58	60.1	70.8	47.5	110.4	112.8	107.6	129.5	116.4	144.9	1.85426	0.0137456	2.19058	0.00303439	0.846469	0.131635
R0K5Q2	Chromosome 1 open reading frame 50	15.474	6.92		107.4			99.9			92.7		0.930168	0.963889	0.863128	0.927108	1.07767	0.962693
R0K5Q8	Actin filament-associated protein 1-like 2 (Fragment)	93.002	5.83
R0K5S6	Transmembrane protein Tmp21 (Fragment)	17.277	5.44	93.1	90	87.4	101.3	95.5	107.2	105.6	114.5	105.4	1.12384	0.0615356	1.20333	0.0116512	0.933948	0.188838
R0K5T1	Enhanced at puberty protein 1	144.215	9.23	96.5		95.1	101.2		101.3	102.2		103.6	1.05689	0.941439	1.07411	0.924438	0.983965	0.982858
R0K5X3	UPF0487 protein C17orf71 (Fragment)	99.893	7.58
R0K5Y3	Dynamin-like 120 kDa protein, mitochondrial (Fragment)	114.032	7.99	93.6	77.1	102.1	103.8	123.1	101.2	102.6	99.8	96.7	1.20271	0.141657	1.09641	0.354581	1.09696	0.294741
R0K642	Ladinin-1	34.384	9.48	63.9	73.9	77.6	114.9	113.5	118.8	121.1	112.6	103.6	1.61188	0.00387847	1.56592	0.00384369	1.02935	0.587472
R0K698	Actin-binding protein anillin (Fragment)	123.772	7.78	86			104.3			109.7			1.21279		1.27558		0.950775
R0K6K7	Dynamin-binding protein (Fragment)	172.829	5.25	81.1		103	106.8		105.4	112.2		91.5	1.15263	0.420798	1.10646	0.582345	1.04173	0.751974
R0K6M4	FK506-binding protein 9 (Fragment)	55.303	4.92	102.3	93.3		99.9	98.3		97.8	108.4		1.01329	0.986018	1.05419	0.94433	0.961203	0.958164
R0K6N9	Rho GTPase-activating protein 1 (Fragment)	50.681	6.54	86.4	98.2	89.6	109.7	101.3	109.2	103.8	100.6	101.3	1.16776	0.0288862	1.11488	0.0873717	1.04743	0.210672
R0K6Y1	SON protein (Fragment)	50.473	8.24	77.4	78.7	92.5	101.6	99.7	102.1	121	121.5	105.4	1.22043	0.0603445	1.39944	0.0100521	0.87209	0.104298
R0K6Y2	Trimeric intracellular cation channel type B (Fragment)	28.135	8.53	87.4			102			110.6			1.16705		1.26545		0.922242
R0K747	Macrophage mannose receptor 1 (Fragment)	165.669	6.19	126.8	115.6	114	109	103	98.8	64.3	81.4	87.1	0.872054	0.042863	0.653199	0.0115309	1.33505	0.0464496
R0K748	CTTNBP2 N-terminal-like protein (Fragment)	69.427	8.25	83.4		86.4	97.1		106.5	119.6		107.2	1.19906	0.146643	1.33569	0.120407	0.897707	0.283014
R0K776	Monocarboxylate transporter 1 (Fragment)	54.159	8.06	108.7	117.4	106.1	87.3	99.4	104.7	104	83.3	89.3	0.877182	0.102806	0.832631	0.0746948	1.05351	0.572719
R0K7C4	Heterogeneous nuclear ribonucleoprotein Q (Fragment)	69.567	8.59	95.7	104.3	107.5	101.5	97.3	96	102.8	98.5	96.5	0.958699	0.360438	0.968455	0.475797	0.989926	0.708946
R0K7C6	Hematopoietically-expressed homeobox protein HHEX (Fragment)	17.651	6.6	84.8		91.8	109.4		96.8	105.8		111.4	1.16761	0.210771	1.2299	0.0495775	0.949355	0.539091
R0K7D8	E3 ubiquitin-protein ligase MARCH5 (Fragment)	29.899	9.06	93			96.5			110.5			1.03763		1.18817		0.873303
R0K7M8	Canalicular multispecific organic anion transporter 1 (Fragment)	175.241	8.41	153.5	132.6	139.5	62.9	71.8	83.7	83.6	95.6	76.8	0.513158	0.00131166	0.601504	0.00247978	0.853125	0.199731
R0K7N7	Aspartate aminotransferase (Fragment)	26.706	8.98	105.7	93.6	92.3	111.7	109.4	101.1	82.6	97	106.6	1.10494	0.134332	0.981481	0.838625	1.12579	0.221995
R0K7Q5	Intersectin-2 (Fragment)	196.31	7.83	81.6			105.9			112.5			1.29779		1.37868		0.941333
R0K7Y6	40S ribosomal protein S6 (Fragment)	28.42	10.83	111.6	103.7	113	94.5	102.8	97.9	93.9	93.5	89.1	0.899178	0.044577	0.842217	0.0128413	1.06763	0.106687
R0K7Z6	Leucine-rich repeat-containing protein 8A (Fragment)	94.24	8.03
R0K827	Sarcosine dehydrogenase, mitochondrial (Fragment)	85.2	6.84	79.3	97.2	99	118.2	95.9	109	102.5	107	92	1.17278	0.15353	1.09437	0.329773	1.07164	0.417081
R0K898	Dynein light chain 2, cytoplasmic (Fragment)	10.591	7.37	81.1	90.8	82.9	125.2	103.1	113.8	93.7	106.1	103.3	1.34262	0.0287123	1.18956	0.0305938	1.12867	0.170613
R0K8P0	Methylmalonyl-CoA mutase, mitochondrial (Fragment)	82.763	6.73	87.3	100.5	104.5	103.6	99.3	103.8	109	100.2	91.7	1.04926	0.456566	1.02942	0.711169	1.01928	0.741293
R0K8V9	Histone H1.10 (Fragment)	15.065	11.41	71			89			140			1.25352		1.97183		0.635714
R0K8Y7	Uncharacterized protein	6.763	10.43	109	130.6	111.5	95.4	76.8	89.5	95.6	92.6	99	0.745372	0.0291497	0.818001	0.0801247	0.911212	0.257653
R0K9D0	Vascular endothelial zinc finger 1 (Fragment)	57.299	9.57		99.1	99.3		87.1	91.3		113.8	109.4	0.899194	0.888202	1.125	0.876289	0.799283	0.770383
R0K9F9	GMP synthase [glutamine-hydrolyzing] (Fragment)	44.517	7.08	62.9	63.7	69	146.7	124.7	121	90.5	111.6	110	2.00613	0.0112046	1.5956	0.0224387	1.25729	0.0651229
R0K9G9	1-acyl-sn-glycerol-3-phosphate acyltransferase gamma (Fragment)	43.579	8.51	115.9	115.1	107.3	69.6	91.7	91	114.5	93.2	101.7	0.745788	0.0446776	0.914573	0.257505	0.815449	0.118379
R0K9M4	Coiled-coil-helix-coiled-coil-helix domain-containing protein 6 (Fragment)	5.005	7.68	115.1	110.4	110.8	96.4	96.6	96.7	88.6	92.9	92.5	0.861433	0.00906832	0.814749	0.000543211	1.0573	0.0617595
R0K9N4	Cation-dependent mannose-6-phosphate receptor (Fragment)	30.745	5.12	80.9	96.5	79.5	105.7	99	121	113.4	104.5	99.4	1.26781	0.0558157	1.23511	0.0458485	1.02647	0.737436
R0K9P3	Plexin-C1 (Fragment)	154.533	7.05		83.5	73.4		91.3	123.9		125.2	102.6	1.37157	0.693345	1.45188	0.6424	0.944688	0.941169
R0K9P5	Sulfotransferase (Fragment)	34.642	6.86	117.7	110	96.4	102.5	99.4	107.4	79.8	90.6	96.2	0.954335	0.520446	0.822586	0.0756051	1.16017	0.0793528
R0K9R1	BCL2-like protein 15 (Fragment)	12.675	6.29	23.9	52.5	24.8	103.9	109.6	142.3	172.3	137.9	132.9	3.51581	0.00594084	4.37846	0.00240955	0.802979	0.166385
R0K9V0	Acetyl-coenzyme A synthetase, cytoplasmic (Fragment)	72.967	7.3	89.8	110.5	120.1	119	98.6	87.5	91.2	90.9	92.4	0.952247	0.71165	0.856742	0.228907	1.11148	0.384032
R0KA24	Histone H2B (Fragment)	14.455	10.24	68	83.9	92.4	73.9	93.3	99.2	158.1	122.8	108.5	1.09046	0.520493	1.59394	0.0627017	0.684129	0.0900333
R0KA30	Mitochondrial dicarboxylate carrier (Fragment)	30.919	9.57	97	96.9	104.1	107.1	103	104.5	95.9	100.2	91.4	1.0557	0.131258	0.964765	0.372101	1.09426	0.0524236
R0KA42	Rho GDP-dissociation inhibitor 1 (Fragment)	23.204	5.11	101.6	96.1	91.4	118.5	103.8	112.4	79.9	100.1	96.2	1.15773	0.0493731	0.955379	0.576806	1.2118	0.0680158
R0KA47	Pyrroline-5-carboxylate reductase 2 (Fragment)	20.796	6.67	143		136.4	77.8		83.8	79.2		79.8	0.578382	0.00588522	0.569077	0.0334768	1.01635	0.739719
R0KA81	Histone H4 (Fragment)	11.693	11.36	79.8	90.2	105.5	76.8	93.7	99.4	143.4	116.1	95.1	0.979673	0.862271	1.28711	0.19318	0.761139	0.170296
R0KAE6	Protein transport protein Sec23A (Fragment)	86.233	6.79	83.6	85.9	91	111.5	105.7	104.4	104.9	108.4	104.6	1.23455	0.0027424	1.22035	0.00398229	1.01164	0.654274
R0KAH1	Protein SEC13-like protein (Fragment)	33.417	5.48	103.5	101.5	99.9	108.9	109.8	101.2	87.6	88.7	98.9	1.0492	0.200511	0.902591	0.100804	1.16243	0.0332214
R0KAH7	28S ribosomal protein S25, mitochondrial (Fragment)	10.949	8.27	107.1	109.9	106.4	105.3	86.2	95.9	87.6	104	97.6	0.888683	0.157169	0.894249	0.133486	0.993776	0.938455
R0KAJ4	UPF0160 protein C694.04c (Fragment)	7.745	9.85	74.1		93.1	108.5		106.3	117.3		100.6	1.28469	0.746814	1.30323	0.734967	0.985773	0.984873
R0KAL3	COMM domain-containing protein 9 (Fragment)	15.624	6.3	100.6	94.3	99.9	105.1	106.3	100.6	94.3	99.5	99.5	1.05834	0.0971761	0.994912	0.859268	1.06376	0.0638662
R0KAS8	Epsin-3	17.829	5.24	106	107.9	101.5	113.1	98.8	92.6	80.9	93.3	105.9	0.965441	0.617041	0.888079	0.240587	1.08711	0.438396
R0KAU4	MICOS complex subunit (Fragment)	16.325	7.84	121.3	98.4	102.6	80.4	104.2	100.7	98.2	97.5	96.7	0.8852	0.294443	0.907229	0.292242	0.975718	0.780139
R0KAW0	Serine/threonine-protein phosphatase 4 regulatory subunit 1 (Fragment)	105.447	4.89	105.2			100.5			94.2			0.955323	0.977169	0.895437	0.945077	1.06688	0.967692
R0KAW7	Sulfotransferase (Fragment)	35.592	7.03	137.9	110.8	127	85.9	100.5	76.6	76.1	88.7	96.4	0.700027	0.0238471	0.695236	0.0205953	1.00689	0.950843
R0KAX8	Ras-related protein Rab-27B (Fragment)	24.395	6.25			97.7			108.9			93.4	1.11464	0.942696	0.955988	0.976148	1.16595	0.919282
R0KAY5	Pre-mRNA-splicing factor SPF27 (Fragment)	16.134	5.82	88.5	91.3	96.7	106.9	98.4	102.7	104.7	110.3	100.6	1.11392	0.0378585	1.14141	0.0253667	0.975919	0.535094
R0KB12	Ubiquitin thioesterase OTU1 (Fragment)	26.733	4.97			94.7			97.7			107.6	1.03168	0.984413	1.13622	0.936608	0.907993	0.95194
R0KB96	Glycoprotein-N-acetylgalactosamine 3-beta-galactosyltransferase 1 (Fragment)	42.414	6.71	76.6	121	88	87.2	90.8	108.9	136.2	88.1	103.1	1.00455	0.978666	1.14636	0.513961	0.876298	0.456489
R0KBE2	Fatty acid synthase (Fragment)	274.492	6.54	217.6	202.3	206.1	40.1	53.6	44.1	42.3	44.1	49.8	0.220128	1.38207e-05	0.217572	8.49583e-05	1.01175	0.914638
R0KBG1	Histidyl-tRNA synthetase, cytoplasmic (Fragment)	47.289	5.52		94.7	94.4		100.9	102.1		104.4	103.5	1.07351	0.925028	1.09942	0.900086	0.976431	0.974713
R0KBS7	Phenylalanyl-tRNA synthetase, mitochondrial (Fragment)	47.19	6.95	76.4	98	76.4	107.5	103.9	96.6	116.1	98.1	127	1.22807	0.101597	1.36045	0.054451	0.902696	0.320213
R0KBX6	Protein disulfide-isomerase (Fragment)	69.694	5.1	71.5	69.3	68.9	113	120.9	111.1	115.4	109.8	120	1.64521	0.002657	1.64616	0.00250349	0.999421	0.988117
R0KBY1	Vacuolar protein sorting-associated protein 26B (Fragment)	39.279	7.43	103.9	104.5	94.2	103.5	96.6	103.2	92.6	98.9	102.6	1.00231	0.956934	0.97191	0.558177	1.03128	0.455086
R0KBZ1	DNA ligase (Fragment)	102.744	8.98
R0KC12	Succinyl-CoA ligase subunit beta (Fragment)	43.845	5.71	94.6	107	110.4	107.7	101.6	98.9	97.7	91.4	90.7	0.987821	0.831145	0.896795	0.141338	1.1015	0.0519902
R0KC35	Neurocalcin-delta (Fragment)	22.247	5.35	84.5	68.5		108.2	110.7		107.3	120.8		1.43072	0.144414	1.49085	0.0726012	0.959667	0.618244
R0KC41	Vesicle-associated membrane protein-associated protein A (Fragment)	29.128	8.15	94.8	90.5	98.1	101.6	93.4	102.2	103.6	116.1	99.7	1.04869	0.273452	1.12703	0.121083	0.930495	0.280349
R0KC72	Ras GTPase-activating protein-binding protein 1 (Fragment)	52.404	5.21	92			100.5			107.5			1.09239		1.16848		0.934884
R0KC80	Copper transport protein ATOX1 (Fragment)	7.95	6.77	116.6			75.5			108			0.647513	0.799258	0.926244	0.961791	0.699074	0.83056
R0KC88	Glycogenin-1 (Fragment)	37.569	5.88	90.8			101.1			108.1			1.11344	0.94655	1.19053	0.913967	0.935245	0.966594
R0KC92	60S ribosomal protein L22 (Fragment)	7.701	9.64	93	92.1	109.4	105.8	103.2	90.8	101.3	104.6	99.8	1.018	0.820668	1.03803	0.579079	0.9807	0.718296
R0KCA1	Dehydrogenase/reductase SDR family member on chromosome X (Fragment)	32.707	7.36			85.6			108.5			106	1.26752	0.884354	1.23832	0.895251	1.02358	0.988347
R0KCF7	mRNA export factor	40.806	7.84	83.6	87.6	95.6	95.3	108.4	101.7	121.2	104	102.7	1.14468	0.0679421	1.22901	0.054859	0.931382	0.357935
R0KCH8	WD repeat-containing protein mio (Fragment)	98.674	7.06	100.9			100.5			98.6			0.996036	0.998014	0.977205	0.988473	1.01927	0.990458
R0KCI8	Nucleolin (Fragment)	56.838	4.78		100.5	105.3		99.8	93.5		99.7	101.3	0.939261	0.933793	0.976676	0.97499	0.961692	0.958646
R0KCK0	Ubiquitin carboxyl-terminal hydrolase (Fragment)	30.992	5.54	99.9	98.6	101.3	100.4	115.7	96.8	99.7	85.7	101.9	1.0437	0.530606	0.958306	0.49883	1.08911	0.330979
R0KCM8	Spectrin beta chain, brain 3 (Fragment)	127.619	5.63	74.5	94.4	74.6	127.4	95.6	114	98	110	111.3	1.38398	0.0574	1.31129	0.040782	1.05543	0.604177
R0KCP9	mRNA-decapping enzyme 1B (Fragment)	66.294	8.43	79.8			124.8			95.3			1.56391		1.19424		1.30955
R0KCV3	Peroxiredoxin-4 (Fragment)	18.699	5.58	88	108.1	81.1	113.1	98.7	104.5	99	93.1	114.4	1.14105	0.248226	1.1057	0.399175	1.03197	0.692835
R0KCW7	Eukaryotic translation elongation factor 1 epsilon-1 (Fragment)	16.679	8.95	75.3	96.5	95.3	105.4	87.3	98.3	119.2	116.3	106.4	1.08948	0.412941	1.28004	0.0475214	0.851126	0.0656859
R0KCX2	Coagulation factor XIII A chain (Fragment)	83.716	6.09			55.3			117.6			127.1	2.12658	0.666095	2.29837	0.643464	0.925256	0.958894
R0KCY9	Desmoplakin (Fragment)	326.686	6.65	110.1	82.8	111.7	87.8	116.2	95.1	102	101	93.1	0.981944	0.891982	0.972095	0.795809	1.01013	0.919757
R0KD36	28S ribosomal protein S17, mitochondrial (Fragment)	15.452	9.47	112.3	108.6	114	102.1	89.4	86.6	85.6	102	99.4	0.830397	0.0463996	0.856972	0.0771147	0.96899	0.692541
R0KD66	Beta-glucuronidase (Fragment)	65.906	6.54	83.4	100.8	92.4	101	96	118.7	115.6	103.2	88.9	1.14136	0.20747	1.11244	0.332539	1.026	0.809377
R0KD88	Vacuolar proton pump subunit C 1 (Fragment)	45.218	8.43	97.3	94.3	92	104.7	98.7	108.8	98	107.1	99.2	1.10085	0.0630481	1.07299	0.121139	1.02596	0.554992
R0KDA9	Prefoldin subunit 1 (Fragment)	14.311	7.99	89.4	92.9	87.9	105.7	101.1	106.4	104.9	106	105.7	1.15914	0.00313314	1.17172	0.00686042	0.989261	0.568068
R0KDC3	N-acetylserotonin O-methyltransferase-like protein (Fragment)	66.105	6.05	146.9	110.9	101.7	73.4	107	98.9	79.7	82.1	99.4	0.776912	0.199463	0.726565	0.125993	1.0693	0.643267
R0KDH2	Aldose reductase (Fragment)	33.578	6.99	105.1	101.1	102.8	83.6	92.6	98.6	111.2	106.4	98.6	0.88932	0.111986	1.0233	0.587276	0.86907	0.0744942
R0KDI9	Molybdenum cofactor synthesis protein 3 (Fragment)	37.051	7.65	86.7	89.2	89.7	102.6	102.8	107.2	110.7	108	103.2	1.17696	0.00196896	1.21197	0.006197	0.971109	0.316029
R0KDK0	Fructose-bisphosphate aldolase (Fragment)	31.334	8.47	77.1	74.7	82	114	94.5	107.1	108.9	130.9	111	1.34987	0.0290495	1.50043	0.0229422	0.899658	0.266743
R0KDL4	26S proteasome non-ATPase regulatory subunit 1 (Fragment)	103.786	5.45	97.6	99.9	101.5	103.3	100.9	98.2	99.1	99.2	100.3	1.01137	0.576829	0.998662	0.919657	1.01273	0.483744
R0KDU5	BRI3-binding protein (Fragment)	20.492	6.52	103.7			100.1			96.2			0.965284	0.982344	0.927676	0.962558	1.04054	0.980144
R0KDW7	Enoyl-CoA hydratase domain-containing protein 3, mitochondrial (Fragment)	29.948	8.02	103.4	79.9	96.2	123	109.7	117.5	73.6	110.4	86.3	1.25295	0.0563778	0.967084	0.824817	1.2956	0.120018
R0KE08	Fibulin-1 (Fragment)	77.736	5.01	80.8	85.8	89.3	94.9	96.1	98.6	124.3	118.1	112.1	1.13169	0.0297222	1.38531	0.00242999	0.816925	0.0182733
R0KE75	Oxysterol-binding protein (Fragment)	108.067	6.14	139.1	117.6	113.5	81.1	100	83.9	79.8	82.4	102.6	0.715829	0.0272586	0.715289	0.0310088	1.00076	0.99464
R0KE94	Ubiquitin carboxyl-terminal hydrolase isozyme L3 (Fragment)	26.653	7.06	98.8	103.6	104.3	96.4	92.4	105.3	104.7	104	90.4	0.958918	0.394638	0.97522	0.650833	0.983283	0.795998
R0KEB0	Phosphodiesterase	10.856	6.28	90.5		93.6	105.3		106.8	104.2		99.6	1.15209	0.0352769	1.10701	0.0856981	1.04073	0.30222
R0KEE7	Myosin regulatory light chain 2, smooth muscle minor isoform (Fragment)	20.282	4.81	86.4	92.8	86.8	114	94.9	108.5	99.6	112.3	104.6	1.19323	0.0806208	1.18985	0.0260968	1.00284	0.967119
R0KEH1	GTP-binding protein era-like protein (Fragment)	44.535	8.4
R0KEL1	UPF0480 protein C15orf24-like protein (Fragment)	18.783	9.83	105			84.5			110.5			0.804762		1.05238		0.764706
R0KEL5	Homeobox protein Meis2 (Fragment)	43.063	6.09	92			115.1			92.8			1.25109		1.0087		1.2403
R0KEL9	Intron-binding protein aquarius (Fragment)	154.016	7.3	95	88	87.3	99.2	97.2	106.1	105.7	114.8	106.6	1.11913	0.0427521	1.21014	0.00809699	0.924794	0.107235
R0KEM3	Gephyrin (Fragment)	81.054	5.53	96.3	98.8	98.7	110.3	104.1	97.3	93.4	97.1	104	1.06093	0.250061	1.00238	0.947976	1.0584	0.30668
R0KER3	UPF0195 protein FAM96A (Fragment)	13.664	4.7	102.2	95.3	97.9	108.7	96.5	98.9	89.1	108.2	103.2	1.02945	0.541976	1.01726	0.800802	1.01198	0.870341
R0KET6	Glutathione S-transferase 3 (Fragment)	25.262	8.76	115.7	87.8	76.4	87	99.1	112.5	97.3	113.1	111.1	1.06681	0.679019	1.14862	0.362168	0.928771	0.444901
R0KEW2	Phosphomannomutase (Fragment)	25.781	6.05	92.7	97.6	118.3	105.8	108.4	88.7	101.4	93.9	93	0.981529	0.858855	0.934219	0.485756	1.05064	0.526711
R0KF12	Nuclear pore complex protein Nup93 (Fragment)	93.504	6.18	82.3			101.2			116.5			1.22965		1.41555		0.86867
R0KF58	Transmembrane protein 85	10.313	8.98	68.9	49.9	74.7	122.9	169.9	137.5	108.2	80.2	87.8	2.22377	0.014516	1.42739	0.070744	1.55793	0.0446548
R0KF66	STIP1 homology and U box-containing protein 1 (Fragment)	29.318	5.76	99.8	81.3	83.9	96.9	113.8	109.9	103.3	104.8	106.2	1.20981	0.0751724	1.18604	0.101797	1.02004	0.722512
R0KF96	Cytochrome P450 4V2 (Fragment)	61.08	7.47	95.5	87.5	105.2	92.9	106.1	105.3	111.6	106.4	89.5	1.05586	0.467293	1.06697	0.4895	0.989593	0.900468
R0KFB0	Zinc finger CCCH domain-containing protein 18 (Fragment)	110.147	8.87	74.1	89.3	86.6	112.3	98.6	104.4	113.5	112.1	108.9	1.2612	0.024955	1.338	0.019822	0.942601	0.243569
R0KFB9	Lipin-2 (Fragment)	101.719	6.28	108.1	96		95.5	93.9		96.5	110.1		0.927976	0.435933	1.01225	0.903494	0.916747	0.423794
R0KFD7	EMILIN-2 (Fragment)	116.933	5.63	92	84	81.9	87.2	83.8	115.3	120.8	132.2	102.8	1.11012	0.44708	1.3796	0.0493213	0.804666	0.154534
R0KFJ5	Tyrosine-protein phosphatase non-receptor type 11 (Fragment)	67.983	7.83	53.6		75.1	93.8		106.6	152.6		118.3	1.55711	0.129806	2.1049	0.0924193	0.739756	0.26115
R0KFP7	Glutathione S-transferase (Fragment)	25.319	8.9	139.6	108	95.9	76	90.8	105.3	84.4	101.2	98.8	0.79214	0.211656	0.827948	0.267031	0.956751	0.705417
R0KFS3	28S ribosomal protein S34, mitochondrial	12.254	8.37	113.1	107.1	118.4	99.5	85.9	96.4	87.4	107	85.2	0.83225	0.024691	0.825753	0.0871571	1.00787	0.932811
R0KFS6	4-aminobutyrate aminotransferase, mitochondrial (Fragment)	54.431	8.12	119.3	112.8	108.8	92.6	89.6	92.3	88.1	97.6	98.9	0.805221	0.0125237	0.834849	0.0151939	0.964512	0.429565
R0KFW6	Nucleolar RNA helicase 2 (Fragment)	6.246	4.65	86.5	95.6	112.8	107.5	104	85.9	106	100.3	101.3	1.00848	0.93895	1.04307	0.641547	0.96684	0.666578
R0KFX1	Heterogeneous nuclear ribonucleoprotein H3 (Fragment)	36.66	7.11	83.5	90.3	91.4	105.8	101.5	104	110.8	108.2	104.6	1.17383	0.0119691	1.22021	0.00420949	0.96199	0.142895
R0KG01	Collagen alpha-2(IV) chain (Fragment)	163.038	8.22	94.4			100.6			105			1.06568	0.968252	1.11229	0.947058	0.958095	0.978613
R0KG37	E3 ubiquitin-protein ligase LNX (Fragment)	74.223	6.62	100.8			114.1			85.1			1.13194	0.938453	0.844246	0.916412	1.34078	0.858751
R0KG68	Nuclear fragile X mental retardation-interacting protein 1 (Fragment)	48.859	6.16	77	78.1	76.7	112.1	98.3	100.9	110.8	123.6	122.4	1.34297	0.0236413	1.53926	0.00888943	0.872478	0.0614685
R0KGG1	BAT2 domain-containing protein 1 (Fragment)	302.822	8.98	80.3	83.7	81.6	108.2	110.2	102.6	111.5	106.1	115.8	1.307	0.0030273	1.35749	0.00469178	0.962807	0.318855
R0KGG5	Dynamin-3 (Fragment)	87.175	7.33	89.9		76.5	110.5		126.4	99.6		97.1	1.42368	0.0801457	1.18209	0.256042	1.20437	0.232893
R0KHM3	Interferon-induced protein with tetratricopeptide repeats 5 (Fragment)	55.814	7.01	28.5	28.3	36.4	93.4	173.8	104.9	178.1	97.9	158.7	3.99249	0.0642486	4.66416	0.0407506	0.855993	0.581533
R0KHV5	Actin-related protein 2/3 complex subunit 3 (Fragment)	6.81	7.24	83.9	83.9	86.1	110.1	83.4	103	106.1	132.7	110.8	1.16778	0.216477	1.37692	0.0590394	0.848112	0.196847
R0KHV9	Cytochrome P450 2C9	12.736	8.31	55.7	98.9	66.2	151.4	106.2	93.1	92.9	94.9	140.7	1.58832	0.125799	1.48777	0.154346	1.06758	0.769471
R0KI49	60S ribosomal protein L34	7.226	11.66	104.2	98.6	117.6	101.3	104.4	95.6	94.6	97	86.9	0.940387	0.384713	0.869226	0.115138	1.08187	0.131502
R0KI75	Putative 39S ribosomal protein L24, mitochondrial (Fragment)	5.206	4.78	112.5	111	106.7	103.5	96.8	91.9	84	92.1	101.5	0.884918	0.0442128	0.840703	0.0613689	1.05259	0.473997
R0KI80	RNA-binding protein 4 (Fragment)	14.326	8.22	84.1	99.1	88.3	114.8	92.6	105.2	101.1	108.2	106.5	1.15138	0.163644	1.16317	0.0618554	0.989867	0.887
R0KI89	Peptidyl-prolyl cis-trans isomerase (Fragment)	8.327	7.34	87.5			98.3			114.2			1.12343		1.30514		0.860771
R0KID6	FACT complex subunit SPT16 (Fragment)	17.318	7.14	83.9	89.5	97.6	102.3	103.3	101.7	113.8	107.1	100.7	1.13395	0.0912027	1.18672	0.0372943	0.955535	0.334284
R0KIH0	Putative cysteinyl-tRNA synthetase, mitochondrial	29.458	6.8	98.2		84.1	97.1		127.5	104.8		88.4	1.23204	0.376257	1.05979	0.6653	1.16253	0.483014
R0KIZ3	MICOS complex subunit MIC60	17.634	6.65	103.4	104.4	107	107.5	107.2	98.8	89.1	88.5	94.2	0.99587	0.897344	0.863405	0.00496359	1.15342	0.0205139
R0KJ09	Protein phosphatase 1K, mitochondrial (Fragment)	41.118	6.47	79.4			115			105.6			1.44836		1.32997		1.08902
R0KJ64	Dynactin subunit 1 (Fragment)	13.463	4.75	96.5	93.6	92.5	116.3	100.2	108.2	87.2	106.2	99.2	1.14897	0.0862207	1.03539	0.611953	1.10971	0.215482
R0KJ69	U6 snRNA-specific terminal uridylyltransferase 1 (Fragment)	23.393	6.54	86.7			104.8			108.5			1.20877	0.906693	1.25144	0.890304	0.965899	0.982661
R0KJ81	Epithelial cadherin	33.068	4.42	104.4	96.9	93.5	102.2	117.5	100.7	93.4	85.6	105.8	1.08684	0.258961	0.966079	0.652224	1.125	0.210968
R0KJM7	Splicing factor U2AF 65 kDa subunit (Fragment)	4.118	7.25	91.9	96.2	98.2	106.4	101.6	102.4	101.7	102.2	99.4	1.08418	0.0299822	1.05938	0.0747712	1.02341	0.256271
R0KJQ2	Elongation factor Tu, mitochondrial	11.742	4.98	116.7	105	108.8	98.8	90.6	106	84.5	104.4	85.2	0.893797	0.110465	0.829349	0.0829892	1.07771	0.425475
R0KJX2	HEAT repeat-containing protein 3 (Fragment)	69.705	4.91	103.6	106.2	111.9	89.7	92.5	94	106.7	101.3	94	0.858564	0.0119344	0.938763	0.221834	0.91457	0.133304
R0KJX5	Epoxide hydrolase 2 (Fragment)	45.062	6.3	109.1	112.4	111	102.1	97.8	95.4	88.9	89.8	93.6	0.88812	0.0117983	0.818947	0.000666845	1.08447	0.0387609
R0KK58	Keratin, type II cytoskeletal 1 (Fragment)	41.109	5.24			118.7			65.7			115.6	0.553496	0.742773	0.973884	0.986772	0.568339	0.751566
R0KKB5	Peroxisomal trans-2-enoyl-CoA reductase (Fragment)	28.538	8.32	107.3	103	104.1	98	107.6	84.3	94.7	89.4	111.6	0.922074	0.350157	0.940522	0.451257	0.980386	0.848891
R0KKS9	Keratin, type I cytoskeletal 15 (Fragment)	48.252	4.92	95.1			103.7			101.1			1.09043		1.06309		1.02572
R0KKU3	BRCA1-associated protein (Fragment)	58.66	5.63	104.1		98.4	90.7		97.3	105.2		104.2	0.928395	0.921608	1.03407	0.964509	0.897803	0.886651
R0KL06	39S ribosomal protein L15, mitochondrial (Fragment)	30.014	9.82	101.4	99.5	100.6	105.5	101.9	102.1	93.1	98.6	97.2	1.02653	0.135744	0.958209	0.114327	1.0713	0.0321968
R0KL51	Putative O-sialoglycoprotein endopeptidase	19.747	10.74	82.6		95	114		111.7	103.3		93.3	1.27083	0.755988	1.10698	0.893521	1.14802	0.855717
R0KL59	Nucleolar protein 9	40.346	6.46		89.2	105.3		94.7	75.2		116	119.6	0.873522	0.860293	1.21131	0.80244	0.721138	0.67848
R0KLG8	Ras-related protein Rab-5A (Fragment)	23.558	8.13	99.7	98.8	97.2	95.3	93.5	101.3	105.1	107.8	101.5	0.981062	0.517278	1.06324	0.0605049	0.92271	0.0568002
R0KLK4	28S ribosomal protein S9, mitochondrial (Fragment)	40.174	9.29	93.9	100.1	113.9	105.4	94.5	89.2	100.7	105.4	96.9	0.938941	0.457592	0.984086	0.816969	0.954125	0.451463
R0KLQ0	Citrate lyase subunit beta-like protein, mitochondrial (Fragment)	3.76	10.01		94.8			100.6			104.6		1.06118	0.968549	1.10338	0.948017	0.961759	0.979333
R0KM65	Coiled-coil domain-containing protein 50 (Fragment)	42.43	8.56	90.8			115.5			93.7			1.27203		1.03194		1.23266
R0KME4	Putative pre-mRNA-splicing factor ATP-dependent RNA helicase DHX15 (Fragment)	85.11	7.03	93.9	91.7	93.9	100.2	101.5	99.7	105.9	106.8	106.4	1.07835	0.00187019	1.14168	0.0012131	0.944531	0.00255712
R0KMP4	tRNA (Cytosine(34)-C(5))-methyltransferase (Fragment)	81.324	6.18	98.7	113.3	109	97.6	93.9	96.1	103.7	92.7	94.8	0.89595	0.116444	0.907165	0.148914	0.987637	0.761936
R0KMR8	LIM domain-containing protein 2 (Fragment)	14.524	8.62	59.2	83		116.2	100.8		124.6	116.2		1.52602	0.138853	1.69339	0.120478	0.901163	0.339293
R0KMU7	Glycosyltransferase 25 family member 2 (Fragment)	63.814	6.35
R0KN24	Xaa-Pro aminopeptidase 1	69.974	5.78	103.2	109.1	98.5	102.9	101.3	103.7	93.9	89.6	97.9	0.990669	0.785237	0.905405	0.0691068	1.09417	0.0564907
R0KN34	60S ribosomal protein L40 (Fragment)	9.61	10.17	89.8	91.6	92.6	102.5	103.7	106.7	107.7	104.6	100.7	1.14197	0.00183295	1.14234	0.0135264	0.999681	0.98962
R0KN44	Tyrosine-protein kinase receptor (Fragment)	150.913	6.04		96.3			103.3			100.3		1.07269	0.964992	1.04154	0.979666	1.02991	0.98527
R0KNA3	Pleckstrin homology-like domain family B member 2	143.141	7.46	85.6	95.4	105.4	115.2	94.6	95.9	99.2	110	98.7	1.06739	0.505087	1.07507	0.360727	0.992855	0.929113
R0KNG7	Calpain-1 catalytic subunit (Fragment)	74.366	7.75	77.6		96.4	96.8		102.7	125.6		101	1.14655	0.857901	1.3023	0.73689	0.880406	0.867787
R0KNW3	Acyl-CoA synthetase short-chain family member 3, mitochondrial	18.935	7.02	80.2		88.2	105.1		110.2	114.7		101.6	1.2785	0.75011	1.28444	0.746505	0.995377	0.995101
R0KP25	Calcium-binding protein 39 (Fragment)	39.874	6.89	90.4	95.8	90.9	103.9	92.7	111.8	105.7	111.5	97.3	1.11296	0.193286	1.13497	0.0778386	0.980604	0.784226
R0KP86	39S ribosomal protein L28, mitochondrial (Fragment)	17.255	6.24	112.6			104.6			82.8			0.928952	0.96324	0.735346	0.852457	1.26329	0.88591
R0KPF7	Inorganic pyrophosphatase	32.004	6.77	112.1	103.8	119.4	93.7	111.9	85.6	94.3	84.2	95	0.868476	0.19457	0.815687	0.0249155	1.06472	0.542267
R0KPL3	Putative ubiquitin carboxyl-terminal hydrolase CYLD (Fragment)	73.136	6.96	83	93.9	80.7	103.2	103.1	107	113.7	103	112.3	1.21623	0.0351221	1.27717	0.0116551	0.95228	0.255665
R0KPT5	Vacuolar protein sorting-associated protein 29 (Fragment)	20.888	7.05	101.3	97.9	96.7	107.3	101.9	107.3	91.4	100.2	96.1	1.06962	0.0422748	0.972288	0.412581	1.1001	0.0423906
R0KPX1	Tissue alpha-L-fucosidase (Fragment)	38.036	5.81	96.2	104.5	92.5	99.4	73.6	82.3	104.5	121.8	125.2	0.870737	0.233307	1.19884	0.073676	0.726316	0.033222
R0KQH1	Uncharacterized protein	6.717	4.72	113.5	139.4	95.9	111.1	106.1	112.7	75.4	54.6	91.4	0.945814	0.669013	0.634748	0.063726	1.49006	0.0722591
R0KQJ9	Alkaline phosphatase, tissue-nonspecific isozyme (Fragment)	35.8	9.41	168.7			81.8			49.5			0.484884		0.29342		1.65253
R0KQM2	Coiled-coil domain-containing protein 49 (Fragment)	50.143	10.13	70.7			102.9			126.4			1.45545		1.78784		0.814082
R0KQM7	Dehydrogenase/reductase SDR family member 7 (Fragment)	36.376	9.01	105.1	91.7	86.6	104.6	107.9	110.3	90.3	100.3	103.2	1.13903	0.130792	1.0367	0.637912	1.09871	0.117105
R0KR10	Torsin family protein C9orf167-like protein A (Fragment)	48.965	8.84	70.4		70.9	114.6		121.5	115		107.6	1.67091	0.536904	1.57537	0.5769	1.06065	0.937788
R0KR25	FK506-binding protein 15 (Fragment)	100.708	6.38
R0KRB8	Vesicle-trafficking protein SEC22b	22.185	9.22	90.2	107.9	95.2	94.9	79	100	114.8	113.1	104.8	0.933856	0.477326	1.13433	0.11422	0.823264	0.0713248
R0KRP3	Zinc finger CCHC domain-containing protein 11 (Fragment)	180.885	8.09	65.7	70.3	85.8	117.5	108.8	110.1	116.8	120.9	104.1	1.51668	0.0130944	1.54103	0.00783794	0.984201	0.773888
R0KRQ8	Uncharacterized protein	14.988	10.64
R0KRY1	Protein ARMET (Fragment)	12.417	8.53	74.8	83	77.7	118.8	109.6	103.6	106.4	107.4	118.7	1.40977	0.00711082	1.41189	0.00433518	0.998496	0.978919
R0KRZ1	Protein LYRIC (Fragment)	48.073	5.11	74.8	81.2	47.1	97.4	89.5	102.3	127.8	129.3	150.6	1.42393	0.0981019	2.00739	0.00804223	0.709345	0.017847
R0KS10	Serine/threonine-protein kinase 3 (Fragment)	54.478	5.1	87.4	94.6	93.7	103.8	101.3	102.3	108.9	104.2	104	1.11498	0.033169	1.15016	0.00998835	0.96941	0.170072
R0KS96	Anion exchange protein (Fragment)	142.928	6.81	54.7			72.3			173			1.32176	0.865167	3.16271	0.616927	0.417919	0.666765
R0KSN0	Malectin (Fragment)	24.232	5.15	121.9	98.9	107	87.4	101.2	97.9	90.7	100	95.2	0.874009	0.171225	0.872178	0.162917	1.0021	0.970027
R0KSW4	Cell cycle control protein 50C (Fragment)	40.002	9.33	93.2			103.3			103.5			1.10837		1.11052		0.998068
R0KSX3	Fermitin family-like protein 2 (Fragment)	78.768	6.4	89.4	88.3	87.8	116.5	114.4	114.5	94.1	97.3	97.7	1.30094	1.66126e-05	1.08889	0.0109981	1.19474	0.000477646
R0KT09	ADP-ribosylation factor 4 (Fragment)	18.922	5.2	93	93.7	86.4	101.8	116.9	109.5	105.3	89.3	104.1	1.20176	0.0328735	1.09374	0.234659	1.09876	0.220383
R0KT43	Cullin-3 (Fragment)	86.47	7.99	102.7	100.4	107	101.3	96.9	95.7	96.1	102.7	97.3	0.947759	0.105267	0.954853	0.171524	0.99257	0.796027
R0KT50	Long-chain-fatty-acid--CoA ligase 3 (Fragment)	79.733	8.9	109.7	110.6	104.4	97.7	104.6	96.3	92.6	84.8	99.3	0.919618	0.0580396	0.852171	0.0445968	1.07915	0.225579
R0KT76	Iron-sulfur cluster assembly enzyme ISCU, mitochondrial (Fragment)	14.263	7.8	91.3	93.2	100.4	94.4	94.5	103.8	114.4	112.3	95.8	1.02738	0.567253	1.13198	0.154436	0.907597	0.231234
R0KT88	Peroxisomal membrane protein PEX14 (Fragment)	38.761	5.14	117.5	111.5	117.7	88.6	103.6	87.1	93.9	84.9	95.3	0.805596	0.0372534	0.790597	0.00575117	1.01897	0.796079
R0KT93	Ubiquitin conjugation factor E4 B (Fragment)	146.271	7.25	104.2			99.5			96.4			0.954894		0.925144		1.03216
R0KTK7	Calcium-binding and coiled-coil domain-containing protein 2 (Fragment)	54.917	4.88	62.8			125.4			111.7			1.99682		1.77866		1.12265
R0KTS6	Poly(U)-binding-splicing factor PUF60 (Fragment)	56.359	5.27	85	85.8	98.4	97.2	104	98.6	117.8	110.2	103	1.11367	0.128238	1.22957	0.0277301	0.90574	0.119612
R0KTU6	Wiskott-Aldrich syndrome protein family member 3 (Fragment)	50.512	6.38	45.9			113.8			140.3			2.4793		3.05664		0.811119
R0KTZ1	Polypeptide N-acetylgalactosaminyltransferase (Fragment)	64.031	7.83		101	103.2		103.3	104		95.6	92.9	1.01518	0.984023	0.923115	0.915535	1.09973	0.899799
R0KUD0	Adenylate kinase isoenzyme 4, mitochondrial (Fragment)	10.926	6.3
R0KUF6	Uncharacterized protein	19.874	8.97	67.8	70	84	97.6	84.7	95.7	134.7	145.3	120.3	1.25338	0.0471918	1.80478	0.0037461	0.694479	0.014602
R0KUI7	Core-binding factor subunit beta (Fragment)	15.287	5.01	67.2		72.3	113.9		118.1	118.9		109.6	1.66308	0.539851	1.63799	0.55045	1.01532	0.983903
R0KUM4	Histone-arginine methyltransferase CARM1 (Fragment)	10.151	6.52	67.1			127.1			105.9			1.89419		1.57824		1.20019
R0KUN0	6PF-2-K/Fru-2,6-P2ASE liver isozyme (Fragment)	4.717	4.34	129.5	128.2	99.1	87.5	81.6	106.6	83	90.2	94.3	0.772702	0.10085	0.74972	0.0832663	1.03065	0.76373
R0KUN6	Protein-glutamine gamma-glutamyltransferase E (Fragment)	76.507	5.81	24.8	48.2	40.8	134.3	91.8	111.3	140.9	160.1	147.9	2.96485	0.0116443	3.94464	0.000293981	0.751615	0.0762649
R0KUQ9	ARF GTPase-activating protein GIT2 (Fragment)	82.896	7.42		86.6	88.9		103.1	111.4		110.4	99.7	1.22222	0.793152	1.19715	0.813721	1.02094	0.97809
R0KUV7	Calreticulin (Fragment)	7.221	4.37	78.3	76	64.9	118.1	148.5	119.6	103.5	75.6	115.4	1.76186	0.0182771	1.34352	0.156946	1.31138	0.120182
R0KUW5	Stress-induced-phosphoprotein 1 (Fragment)	12.98	6.55	92	91	95.5	120	117.6	104.1	87.9	91.5	100.4	1.22693	0.0427282	1.00467	0.9209	1.22123	0.0324595
R0KUX3	Heterogeneous nuclear ribonucleoprotein U-like protein 1 (Fragment)	12.951	9.39	84.8	93.1		103.4	100.3		111.9	106.6		1.14503	0.858357	1.22822	0.788441	0.932265	0.925905
R0KUY4	WD repeat domain phosphoinositide-interacting protein 4 (Fragment)	9.908	8	103.3	93.5		104	112.6		92.6	93.9		1.10061	0.270202	0.947663	0.482239	1.16139	0.170368
R0KUY7	Microtubule-associated protein (Fragment)	113.05	8.43		96.3	72.5		103.3	94.4		100.4	133.1	1.17121	0.837384	1.38329	0.687152	0.846681	0.829883
R0KV10	Serine/threonine-protein phosphatase 2A 65 kDa regulatory subunit A alpha isoform (Fragment)	8.865	6.49	97.1	99.2	82	100.6	102.8	117.9	102.4	98	100.1	1.15451	0.135231	1.07977	0.303727	1.06922	0.329546
R0KV25	Hepatic triacylglycerol lipase (Fragment)	50.403	8.03	91.8		107.4	86		92.2	122.2		100.3	0.894578	0.883527	1.11697	0.885031	0.800899	0.774313
R0KV37	Acyl-CoA synthetase family member 3, mitochondrial	26.211	9.44	91.1	86.7	101.5	108.3	111.8	103	100.6	101.5	95.4	1.15682	0.0586676	1.06516	0.302098	1.08605	0.0602504
R0KV46	RAC-beta serine/threonine-protein kinase	48.986	8.63	107.7	101.7	97.4	101.3	98.4	103.1	91	99.9	99.6	0.986962	0.71384	0.946871	0.26311	1.04234	0.297533
R0KV47	Diacylglycerol kinase (Fragment)	91.36	6.32	78.2			99.9			121.9			1.27749		1.55882		0.819524
R0KV55	Ig heavy chain V region 5A (Fragment)	6.649	8.16	113.5	64.6	45.4	97.5	113.1	106.3	89	122.3	148.3	1.4179	0.261755	1.60895	0.164765	0.881257	0.497693
R0KV71	Putative rRNA methyltransferase 3 (Fragment)	86.799	6.44	91.9		103	92.5		100.2	115.7		96.9	0.988712	0.887202	1.09082	0.519239	0.906397	0.472104
R0KVC4	Eukaryotic translation initiation factor 3 subunit C	25.653	9.67	89.4	100.4	93.9	100.5	105.1	112.3	110.1	94.5	93.8	1.12055	0.0722163	1.05182	0.482913	1.06535	0.371713
R0KVJ5	2-oxoglutarate dehydrogenase E1 component, mitochondrial (Fragment)	81.787	6.92	69.2	87.3	95.3	101.7	113.1	115.2	129.1	99.6	89.5	1.31056	0.0571592	1.2637	0.204748	1.03708	0.779142
R0KVJ9	Protein FAM21 (Fragment)	112.474	4.97	85.7	94	89.3	107.9	90.1	105.7	106.4	115.9	105.1	1.129	0.163739	1.2171	0.0122377	0.927611	0.307449
R0KVL6	Adenylate kinase isoenzyme 1 (Fragment)	6.372	6.7
R0KVT0	Plexin-A1 (Fragment)	161.837	6.96	84.6			110.3			105.2			1.30378		1.2435		1.04848
R0KW24	40S ribosomal protein S4 (Fragment)	26.479	9.96	106	103.2	111	96.9	98.3	94.9	97.1	98.4	94.1	0.905996	0.0327427	0.904435	0.0275344	1.00173	0.922862
R0KWC9	Mitochondrial import inner membrane translocase subunit TIM14 (Fragment)	8.801	10.58		93.3			100.9			105.8		1.08146	0.960952	1.13398	0.937575	0.953686	0.976314
R0KWJ9	Dehydrogenase/reductase SDR family member 12 (Fragment)	14.919	9.09	116.5		79.4	103.7		133.8	79.9		86.7	1.21235	0.479034	0.850434	0.572813	1.42557	0.242518
R0KWN0	Phosphatidylinositol-5-phosphate 4-kinase type-2 alpha (Fragment)	40.971	6.19	62.2	79.1	79.9	106.1	98.9	113.8	131.7	122	106.3	1.44123	0.012761	1.62749	0.00912044	0.885556	0.20095
R0KWQ4	MICOS complex subunit MIC60	28.283	5.36	99.1	97.3	105.5	104.4	106.7	94.5	96.5	96	100	1.01226	0.799269	0.968864	0.343916	1.04479	0.365568
R0KWS0	Serine/threonine-protein phosphatase 2A 55 kDa regulatory subunit B (Fragment)	51.725	6.2	85.9	93	87.5	106.9	93.1	111.2	107.2	113.9	101.3	1.16817	0.0969467	1.21021	0.0182736	0.965261	0.604021
R0KWV0	Rab9 effector protein with Kelch motifs (Fragment)	28.396	4.82	86.3			101.5			112.3			1.17613		1.30127		0.903829
R0KWV7	Rab GTPase-activating protein 1 (Fragment)	121.812	5.19	88.9	88.2	98.2	112.2	106.8	102.6	98.9	105	99.3	1.16818	0.0230547	1.10134	0.0827137	1.06069	0.153916
R0KXA1	RUN and FYVE domain-containing protein 1 (Fragment)	77.624	5.85	80.8	147.6	93.5	100.4	86.7	102.5	118.8	65.7	104	0.899658	0.65546	0.896241	0.690556	1.00381	0.984067
R0KXC4	Protein DJ-1 (Fragment)	19.998	6.77	101	99.8	95.6	110.5	101	107.2	88.6	99.2	97.2	1.07524	0.0984801	0.961538	0.37439	1.11825	0.0599654
R0KXD5	Tumor suppressor p53-binding protein 1 (Fragment)	119.337	6.47	82	86.6		97.9	110.3		120.1	103.2		1.23488	0.783614	1.32444	0.718766	0.932378	0.926502
R0KXD8	G-rich sequence factor 1 (Fragment)	12.392	8.84		97.6	98.7		102.6	105.4		99.8	95.9	1.0596	0.938745	0.996943	0.996754	1.06285	0.935539
R0KXE8	Vacuolar ATP synthase catalytic subunit A (Fragment)	3.525	9.04
R0KXF7	Cytochrome P450 2H1 (Fragment)	14.295	8.88	75.1	88.1	71.5	150	107.4	92.8	74.9	104.6	135.7	1.49212	0.145314	1.34299	0.26255	1.11104	0.659386
R0KXG1	Translationally-controlled tumor protein (Fragment)	15.742	5.2	104.9			93.4			101.7			0.890372		0.969495		0.918387
R0KXH1	DnaJ-like protein subfamily A member 2 (Fragment)	42.841	6.61	100.4	97.8	107.7	104.1	101.6	96	95.5	100.6	96.4	0.98627	0.732668	0.956195	0.273952	1.03145	0.353387
R0KXL0	UPF0366 protein C11orf67 (Fragment)	13.177	7.87	111.9			88.3			99.8			0.789097		0.891868		0.88477
R0KXL4	Tsukushin (Fragment)	41.493	7.4
R0KXM3	Succinate dehydrogenase cytochrome b560 subunit, mitochondrial	24.696	9.54	84.3	85.5		71.6	98.6		144.2	115.9		1.00236	0.997551	1.5318	0.601509	0.654364	0.606328
R0KXM4	39S ribosomal protein L38, mitochondrial	17.908	9.04	106.7		109.1	103.4		102.3	89.9		88.6	0.953197	0.105131	0.827155	0.0136329	1.15238	0.0043662
R0KXN3	40S ribosomal protein S18	14.486	10.13	99.4	98.6	103.9	98.3	102.9	96.5	102.4	98.6	99.5	0.986088	0.608743	0.995363	0.829012	0.990682	0.700702
R0KXQ9	T-complex protein 1 subunit eta (Fragment)	58.942	6.58	99.9	101.6	105.4	103.6	98.3	94.1	96.5	100.1	100.5	0.964484	0.332153	0.968068	0.192775	0.996298	0.911745
R0KXR4	Zgc:112524 protein (Fragment)	6.729	8.27
R0KXS9	Aspartate aminotransferase, cytoplasmic (Fragment)	8.296	5.69	134.7	98.9	93.6	101.1	113.1	106.7	64.2	88.1	99.7	0.980746	0.887944	0.770171	0.208731	1.27341	0.149092
R0KXV7	Nicotinate phosphoribosyltransferase (Fragment)	10.079	5.45	90.6	107.9	104.9	102.6	98.4	96.5	106.8	93.7	98.6	0.980554	0.754792	0.985827	0.838893	0.994651	0.907929
R0KY13	Engulfment and cell motility protein 1 (Fragment)	51.209	6.8	60.2		89.6	129.1		102.5	110.7		108	1.54606	0.176437	1.45995	0.254405	1.05898	0.712518
R0KY39	Integrin-linked protein kinase (Fragment)	50.687	8.12	94.2	94.1	95.9	104.1	96.8	103.3	101.7	109.1	100.8	1.07037	0.0941957	1.09641	0.0675364	0.976252	0.520555
R0KY48	PHD finger protein 6 (Fragment)	40.996	8.62	78.7			88.1			133.2			1.11944		1.6925		0.661411
R0KY51	Cartilage oligomeric matrix protein (Fragment)	83.346	4.51	97.6	75.7	66.6	80.6	95.7	116.3	121.7	128.6	117.1	1.21967	0.274187	1.53147	0.0319602	0.796407	0.126916
R0KY78	PERQ amino acid-rich with GYF domain-containing protein 2 (Fragment)	145.036	6.05	78.3	96.5		108.5	96.5		113.2	107		1.17277	0.317533	1.25973	0.216038	0.930972	0.40889
R0KY92	FK506-binding protein 8 (Fragment)	65.377	9.35	101.5	102	106.6	98.2	104.7	94.4	100.3	93.3	99	0.958723	0.298461	0.943567	0.101404	1.01606	0.695647
R0KYA1	FACT complex subunit SPT16	9.671	8.31		96.7	98.7		89.2	105.1		114.1	96.2	0.994371	0.994042	1.07625	0.922804	0.923918	0.917286
R0KYA4	ATP-binding cassette sub-family F member 1 (Fragment)	8.838	4.28	112.2	96.7	98.7	96	101.4	102.1	91.8	101.9	99.2	0.973667	0.646473	0.952211	0.449287	1.02253	0.577772
R0KYA5	Enhancer of mRNA-decapping protein 4 (Fragment)	151.275	5.86	85.2	87.3	84.7	103.6	107.2	106.4	111.2	105.5	108.9	1.23328	0.000212812	1.26594	0.00137528	0.974201	0.241196
R0KYB1	Putative saccharopine dehydrogenase (Fragment)	33.027	9.44	145.9	122	144.4	71.1	96.8	77.5	83	81.2	78.1	0.595198	0.00702461	0.587679	0.0155832	1.01279	0.906697
R0KYC2	Nucleoporin p54 (Fragment)	38.463	6.98	78.4	89.6	89.8	99.5	96.2	99.5	122.1	114.3	110.7	1.14507	0.070416	1.34639	0.00431259	0.850475	0.0264664
R0KYC6	U4/U6 small nuclear ribonucleoprotein Prp3 (Fragment)	77.321	9.54	81.1	85.1	95	103.1	101.5	104	115.8	113.4	101.1	1.18147	0.0580354	1.26455	0.0203467	0.934302	0.251307
R0KYD1	Profilin (Fragment)	10.473	8.84	101.4	103	101.8	101.7	97.7	104.5	96.9	99.3	93.7	0.992489	0.738653	0.946767	0.0684988	1.04829	0.144398
R0KYG5	39S ribosomal protein L10, mitochondrial (Fragment)	17.405	9.85	113.4		112.6	95		86.1	91.6		101.3	0.801327	0.12218	0.85354	0.179395	0.938828	0.465252
R0KYH2	Retinal rod rhodopsin-sensitive cGMP 3',5'-cyclic phosphodiesterase subunit delta (Fragment)	15.421	5.12	92.9	85.5	96.5	113.8	119.7	83.5	93.4	94.8	120	1.15315	0.337072	1.12113	0.328792	1.02855	0.846603
R0KYH5	60S ribosomal export protein NMD3 (Fragment)	57.531	7.23	94.4	102.2	97.7	88.1	108.1	100.4	117.5	89.7	101.8	1.00782	0.911221	1.04995	0.609905	0.959871	0.700674
R0KYM1	Translocator protein (Fragment)	18.44	8.4	92.4	92.1		109	104.1		98.5	103.8		1.15501	0.10694	1.09648	0.183245	1.05339	0.273978
R0KYM2	Cytospin-A (Fragment)	125.054	5.67	76.1			125.5			98.4			1.64915	0.774353	1.29304	0.875161	1.27541	0.881481
R0KYN2	Raftlin (Fragment)	64.37	5.21	87.1	85.3	90.4	103.5	99.6	108.2	109.4	115.1	101.4	1.18455	0.00897278	1.24011	0.0228378	0.955201	0.36803
R0KYN8	Dermatopontin (Fragment)	23.661	4.96	84.2	88.7	98.7	117.7	102.8	97.6	98.1	108.5	103.7	1.17121	0.111466	1.14249	0.0766595	1.02514	0.725585
R0KYS5	TLD domain-containing protein KIAA1609-like protein (Fragment)	52.667	6.21	97.4	94.4	108.8	105.3	104.3	92.7	97.3	101.3	98.5	1.00566	0.928923	0.988357	0.818617	1.0175	0.715474
R0KYW2	Signal peptidase complex catalytic subunit SEC11	62.157	9.09	74.2	91.8	86.1	111	107.3	109	114.9	101	104.9	1.29829	0.0356125	1.27251	0.028072	1.02026	0.657372
R0KYW6	Phosphoglycerate mutase 1 (Fragment)	17.963	7.49	123.4	106.5	103.4	97.7	105.8	104.4	78.9	87.7	92.2	0.923792	0.30665	0.776478	0.0361015	1.18972	0.0315717
R0KYY1	60S ribosomal protein L18a (Fragment)	18.807	10.68	115.6	102	112.8	89.9	102.5	96.6	94.5	95.5	90.6	0.874697	0.0677173	0.849274	0.0442594	1.02994	0.534075
R0KZ49	NADH dehydrogenase [ubiquinone] iron-sulfur protein 2, mitochondrial (Fragment)	10.775	8.48	117.1	113	113.3	100	87.7	93.9	82.9	99.3	92.8	0.820035	0.0185106	0.800815	0.033391	1.024	0.731552
R0KZ53	Eukaryotic translation initiation factor 1	47.236	9.54		103.7	89.9		98.2	101.5		98.1	108.6	1.03151	0.967245	1.06767	0.93114	0.966134	0.963568
R0KZA3	Leucine-rich repeat-containing protein 8D (Fragment)	97.61	7.5			95.7			87.5			116.9	0.914316	0.952635	1.22153	0.895436	0.748503	0.850994
R0KZD4	Fatty aldehyde dehydrogenase (Fragment)	55.503	7.49	142.4			79.2			78.4			0.55618		0.550562		1.0102
R0KZF0	Tuberin (Fragment)	196.426	6.96
R0KZF9	Eukaryotic translation initiation factor 1A, Y-chromosomal (Fragment)	16.033	5.03	96.9	97.1	110.2	103.1	100.1	95.5	100.1	102.8	94.3	0.98192	0.734807	0.976989	0.674746	1.00505	0.888437
R0KZI4	Chloride channel CLIC-like protein 1 (Fragment)	30.338	7.3			96.9			108.3			94.8	1.11765	0.941284	0.978328	0.988382	1.14241	0.929857
R0KZI8	Sister chromatid cohesion protein PDS5-like protein A (Fragment)	150.108	7.88	90.7	91.1	97.7	100.8	98.4	102.7	108.5	110.5	99.6	1.08014	0.0607788	1.13989	0.0387733	0.947583	0.233007
R0KZJ0	N-acylneuraminate cytidylyltransferase (Fragment)	39.521	6.32	100.2	95.6	96.3	112.2	106.2	98.9	87.6	98.2	104.8	1.08627	0.149306	0.994865	0.931196	1.09188	0.236057
R0KZK3	Tropomyosin alpha-1 chain (Fragment)	23.62	4.63	76.7	83.1	83.1	109.9	100.8	110.9	113.4	116.1	106	1.324	0.00399716	1.38123	0.00176024	0.958569	0.352805
R0KZL1	Calreticulin (Fragment)	15.9	9.06	57.8	60.7	66.9	115.1	130.2	106.7	127.1	109.1	126.4	1.8986	0.00788224	1.95577	0.00365532	0.970767	0.716603
R0KZP1	28S ribosomal protein S12, mitochondrial (Fragment)	12.203	10.9	83.5	98.3		111.3	94.3		105.2	107.4		1.13091	0.403507	1.16942	0.279549	0.967074	0.751443
R0KZP5	Alpha-tectorin	30.215	8.19	71.3		74.8	71.9		107.6	156.8		117.6	1.22861	0.520339	1.87817	0.186343	0.654155	0.216454
R0KZP8	Myosin-Va (Fragment)	205.339	8.51	79.3	69.4	86.4	128.5	87.4	108.3	92.2	143.2	105.2	1.37899	0.11468	1.44875	0.138179	0.95185	0.792513
R0KZS1	Protein canopy-like protein 3 (Fragment)	12.133	5.35	66.1	99.2	82.6	123.4	108.6	107.6	110.5	92.2	109.8	1.36991	0.0652383	1.26059	0.14223	1.08672	0.316481
R0KZT9	Serine/threonine-protein kinase tousled-like 2 (Fragment)	88.555	8.31
R0KZW1	Protein ALO17 (Fragment)	11.619	9.13
R0L036	Phosphoglycolate phosphatase (Fragment)	11.692	4.37	109.3	98.4	98.5	100.3	97	97.8	90.4	104.6	103.7	0.963749	0.416049	0.975506	0.691984	0.987948	0.820398
R0L0A9	U3 small nucleolar ribonucleoprotein IMP3	17.599	11.12	95.8			95.6			108.5			0.997912		1.13257		0.881106
R0L0G7	Exportin-7 (Fragment)	124.64	6.38	90.4	102.4	88.9	99.2	97.8	107.7	110.4	99.8	103.4	1.08165	0.22636	1.11324	0.121152	0.97162	0.536038
R0L0H5	DNA topoisomerase 2 (Fragment)	176.569	8.7	82.3	77.3	98.8	103.8	94.9	96.6	113.9	127.8	104.7	1.1428	0.189846	1.34056	0.0349037	0.852483	0.112023
R0L0L6	UDP-glucuronosyltransferase 1-1 (Fragment)	76.093	7.75	130	157.5	115.8	87.8	82.2	96.9	82.2	60.3	87.3	0.66179	0.0527059	0.569799	0.0221632	1.16144	0.276706
R0L0P0	Creatine kinase B-type (Fragment)	42.647	6.84	47.1	75	46.1	152.6	62.5	144.2	100.3	162.5	109.7	2.13615	0.146932	2.21463	0.0531417	0.964564	0.905891
R0L0S1	AP-2 complex subunit mu-1 (Fragment)	51.806	9.52	95	93.9	100.4	101.5	100.9	104.7	103.5	105.3	94.9	1.06153	0.0781529	1.04978	0.285598	1.0112	0.765778
R0L0T3	Arginyl aminopeptidase-like 1 (Fragment)	63.816	5.07	92.6	106.6	92.2	101.8	99.8	100.3	105.6	93.7	107.4	1.03603	0.537586	1.05251	0.470193	0.98435	0.746564
R0L0V1	NMDA receptor-regulated protein 1 (Fragment)	73.693	6.57	94.9	98.3	100	103.1	100.9	96.6	102	100.8	103.4	1.02524	0.369955	1.04434	0.0830415	0.981711	0.43901
R0L0W7	NAD-dependent deacetylase sirtuin-3, mitochondrial (Fragment)	33.454	7.08	112.8	104.2	96.7	107.3	101.8	107.5	80	94	95.8	1.00924	0.860985	0.860057	0.0989592	1.17346	0.0746505
R0L103	DNA-directed RNA polymerase II subunit RPB1	42.238	7.58	82.7	94.1	97.4	93.8	104.3	99.3	123.5	101.6	103.4	1.08461	0.233563	1.19803	0.107372	0.905327	0.276694
R0L120	Set1/Ash2 histone methyltransferase complex subunit ASH2 (Fragment)	62.113	7.01	86.9	88.4	92.1	116.1	104.2	105.2	97	107.4	102.7	1.21728	0.0239812	1.14847	0.0298595	1.05992	0.278466
R0L136	Alpha-amylase (Fragment)	57.358	6.06	133.6	142.7	90.3	73	80.5	105.1	93.4	76.8	104.6	0.705401	0.144402	0.749591	0.190813	0.941048	0.691388
R0L181	Putative U3 small nucleolar RNA-associated protein 11 (Fragment)	25.313	9.83
R0L1A1	Dynactin subunit 2 (Fragment)	7.763	8.13	87	96	90	115.3	107	105.1	97.7	97	104.9	1.19927	0.0122152	1.09744	0.0725491	1.09279	0.085587
R0L1E1	CAD protein	22.11	8.68		114.9	114.8		91.4	88.2		93.6	97	0.781889	0.749408	0.829778	0.806717	0.942288	0.937131
R0L1G7	Tripeptidyl-peptidase 1 (Fragment)	45.811	7.37
R0L1H7	Nuclear pore complex protein Nup160 (Fragment)	151.255	5.4	91.9			98.8			109.3			1.07508		1.18934		0.903934
R0L1I0	Malignant T cell amplified sequence 1 (Fragment)	20.251	8.65	111.9	95.9	111.7	103.9	96.1	95.1	84.3	108	93.2	0.923631	0.266695	0.893584	0.267428	1.03363	0.700262
R0L1N4	Gamma-butyrobetaine dioxygenase (Fragment)	44.785	6.74	169.5	79.3	103.6	40.4	135.1	84.4	90.1	85.6	112	0.737514	0.467026	0.816402	0.512787	0.903372	0.772138
R0L1P2	DEP domain-containing protein 7 (Fragment)	56.849	7.08			101.4			96			102.6	0.946746	0.97101	1.01183	0.993761	0.935673	0.964797
R0L1S2	Vacuolar protein sorting-associated protein 45	7.302	6.62	82.7	90.1	85.7	104.8	99.9	111.2	112.5	109.9	103.1	1.22205	0.0116914	1.25919	0.00397464	0.970507	0.499743
R0L1T4	PDZ domain-containing protein 8 (Fragment)	117.569	5.74
R0L1V2	Pre-mRNA-processing factor 19 (Fragment)	43.54	6.28	83.3	91.9	96.5	107.9	102.4	101	108.8	105.7	102.5	1.14575	0.0556854	1.16673	0.0419992	0.982019	0.53295
R0L1Y3	60 kDa heat shock protein, mitochondrial (Fragment)	60.988	5.74	101.6	106.5	113.5	99.9	91.3	96.1	98.5	102.3	90.4	0.893346	0.0607256	0.905473	0.108682	0.986607	0.77912
R0L1Z0	40S ribosomal protein S27 (Fragment)	9.235	8.88	90	92.9	122.1	87	102.4	81.4	123.1	104.8	96.5	0.887869	0.40682	1.06361	0.64457	0.834772	0.153794
R0L280	LOC684871 protein	12.29	10.24
R0L285	Dynactin subunit 3 (Fragment)	15.232	4.86	96.5	95.4	97	109.1	102.7	101.4	94.4	102	101.6	1.08411	0.0713557	1.0315	0.343756	1.05101	0.213724
R0L2A7	Tubulin alpha-1C chain (Fragment)	35.998	5.03	105.5	95.3	97.8	93.4	96.3	98	101.2	108.4	104.2	0.963496	0.364288	1.0509	0.25292	0.916826	0.0320615
R0L2B7	26S proteasome non-ATPase regulatory subunit 3 (Fragment)	45.196	9.2	105.5	102.8	100.8	101.4	103.1	102.6	93.1	94.1	96.6	0.99353	0.682574	0.918149	0.00939141	1.0821	0.00757166
R0L2I4	NIK-and IKBKB-binding protein (Fragment)	85.194	7.36		92.8			101.9			105.3		1.09806	0.950551	1.1347	0.93338	0.967711	0.982601
R0L2K0	COMM domain-containing protein 3 (Fragment)	13.09	6.37		104.2	102.7		91.6	106.1		104.2	91.1	0.955534	0.952009	0.943934	0.939133	1.01229	0.987142
R0L2K9	ATP-dependent RNA helicase DDX42 (Fragment)	102.754	6.92	88.2	97.1	86.6	105.5	100.1	109.9	106.3	102.8	103.5	1.16035	0.0291451	1.14969	0.042401	1.00928	0.773858
R0L2N6	Tubulin beta-4 chain (Fragment)	39.581	4.86	106.4	100.5	108.1	94.8	94.3	96.1	98.8	105.3	95.8	0.905397	0.0435857	0.952063	0.240183	0.950984	0.219625
R0L2P0	LIM domain and actin-binding protein 1 (Fragment)	84.759	6.09	79.5	85.1	83.1	111	118.8	125.9	109.6	96.1	91	1.43601	0.00741567	1.19782	0.0884146	1.19885	0.0522311
R0L2Q0	Putative proline racemase (Fragment)	21.994	5.77	132.5	111.7	104	104.7	100	89.3	62.8	88.2	106.7	0.844342	0.156274	0.740092	0.130362	1.14086	0.448256
R0L2Q7	Nicastrin (Fragment)	75.658	6.28	88.3	85.2	91.1	106.3	102.9	109.8	105.5	111.8	99.2	1.20559	0.0024994	1.19615	0.0257725	1.0079	0.853203
R0L2T3	Calmodulin-regulated spectrin-associated protein 1-like protein 1 (Fragment)	168.54	7.12			90.2			107.6			102.2	1.1929	0.91301	1.13304	0.937981	1.05284	0.974286
R0L311	Cutaneous T-cell lymphoma-associated antigen 5 (Fragment)	149.528	4.82	92.3	85.9	92.1	106.5	107.5	104.7	101.2	106.6	103.2	1.17906	0.00895365	1.15057	0.0081677	1.02476	0.244037
R0L318	Protein transport protein Sec23A (Fragment)	86.161	6.96	109	98.9	103.4	98	110.6	94.9	93	90.5	101.8	0.974944	0.672416	0.916479	0.128378	1.06379	0.367483
R0L319	Peroxisome assembly factor 2 (Fragment)	77.219	5.57		97.7			103.8			98.5		1.06244	0.969767	1.00819	0.995923	1.05381	0.973827
R0L320	Methylmalonate-semialdehyde dehydrogenase [acylating], mitochondrial (Fragment)	54.331	7.42	104	108.3	101.3	101.5	85.5	102.3	94.4	106.1	96.5	0.922513	0.274374	0.947066	0.269234	0.974074	0.718099
R0L334	Barrier-to-autointegration factor (Fragment)	5.679	5.25	79			99.7			121.3			1.26203		1.53544		0.821929
R0L395	Importin-8 (Fragment)	114.191	4.94	97.7		99.2	84.4		98.6	117.9		102.2	0.929406	0.922952	1.11783	0.883358	0.83144	0.810164
R0L3A8	Leucine-rich repeat-containing protein 16A (Fragment)	127.705	8.82		112.3	84.3		92.2	96.6		95.5	119.1	0.960326	0.957796	1.09156	0.909664	0.879776	0.86707
R0L3B7	Transcription elongation factor B polypeptide 1 (Fragment)	12.447	4.78	84	95.2	100	112.4	102.5	100.4	103.6	102.4	99.6	1.1293	0.120122	1.09456	0.199334	1.03174	0.479743
R0L3E1	FERM, RhoGEF and pleckstrin domain-containing protein 2 (Fragment)	121.033	8.72	81.5	96.6	94.6	104.3	101.1	102.8	114.2	102.3	102.6	1.13018	0.124848	1.17015	0.0677644	0.965841	0.453675
R0L3G6	DNA topoisomerase (Fragment)	95.047	8.03		86.6	90.9		105.1	109.2		108.3	99.9	1.20732	0.805024	1.17296	0.833984	1.0293	0.969433
R0L3H5	E3 ubiquitin-protein ligase HACE1 (Fragment)	71.997	5.76	72			102.6			125.4			1.425		1.74167		0.818182
R0L3K3	Pre-mRNA-splicing factor ATP-dependent RNA helicase PRP16 (Fragment)	129.795	7.12	88.7		70.6	101.8		104.4	109.5		125	1.29441	0.228634	1.47207	0.0900953	0.879318	0.312577
R0L3P7	60S ribosomal protein L14 (Fragment)	9.97	10.17	120.1	102.3	114.1	101	101.3	96.6	78.8	96.5	89.3	0.888262	0.129612	0.78633	0.0308289	1.12963	0.147368
R0L3Q8	Importin subunit alpha-1 (Fragment)	60.114	4.97		92.8			92.1			115.1		0.992457	0.996214	1.2403	0.894498	0.800174	0.890945
R0L3S9	Cytochrome c oxidase polypeptide VIc-2 (Fragment)	8.398	9.92	108.4	97.4	110.8	108	100.9	95.2	83.6	101.6	93.9	0.960518	0.494503	0.881554	0.137043	1.08957	0.269471
R0L3U9	Transcription factor SOX-6 (Fragment)	92.129	7.25	74.5		114.1	87		79.7	138.5		106.2	0.883881	0.875216	1.29745	0.745408	0.681242	0.636066
R0L3V8	Arfaptin-1 (Fragment)	41.615	7.28	82.3	88.7	81.8	111.7	101.4	110.1	105.9	109.8	108.1	1.27848	0.0054988	1.28085	0.00258405	0.998147	0.957402
R0L3X3	UPF0235 protein C15orf40-like protein (Fragment)	7.972	5.48	86	86.4	62.7	82.3	103.7	109.6	131.7	109.9	127.7	1.25734	0.152083	1.57082	0.0129138	0.800433	0.0854768
R0L3Y0	Alanine--glyoxylate aminotransferase 2-like 2 (Fragment)	48.07	6.44		99.3	103.9		106	92.3		94.7	103.8	0.975886	0.97422	0.97687	0.975236	0.998992	0.998936
R0L3Z0	Moesin (Fragment)	68.132	6.2	75.3	82.8	84.2	121.5	98.6	110.2	103.2	118.7	105.6	1.36319	0.032638	1.35163	0.0124528	1.00855	0.91514
R0L434	Pre-mRNA-splicing factor 38B (Fragment)	60.29	10.56	80.2	90.5	94.9	105.8	97.8	101.5	114	111.7	103.6	1.14872	0.0745317	1.23983	0.0201348	0.926511	0.114413
R0L459	LEM domain-containing protein 2 (Fragment)	40.417	8.85	90	91.1	85.8	95.5	98.9	104.7	114.5	110	109.5	1.12064	0.0363649	1.25141	0.000591959	0.895509	0.0293387
R0L479	General transcription factor IIH subunit 1 (Fragment)	62.034	8.62	86.6			104.9			108.4			1.21132		1.25173		0.967712
R0L4A5	Golgi integral membrane protein 4 (Fragment)	82.136	4.75	80.9	83.4	97.7	111.1	113.2	89.7	107.9	103.4	112.6	1.19847	0.139641	1.23626	0.0397401	0.969435	0.711609
R0L4C5	Autophagy-related protein 2-like protein B (Fragment)	232.785	5.77	102.8	97.2	88.1	108	101.9	107.2	89.1	100.8	104.7	1.10066	0.139038	1.02256	0.750235	1.07637	0.246561
R0L4D8	Cytoplasmic dynein 1 heavy chain 1 (Fragment)	527.557	6.49	120.5	129.2	131.1	93.1	86.7	87.1	86.4	84.1	81.8	0.700893	0.00132415	0.662553	0.00214726	1.05787	0.131152
R0L4D9	Protein unc-119-like protein B (Fragment)	20.016	4.81	110			98.7			91.2			0.897273	0.946085	0.829091	0.90773	1.08224	0.960595
R0L4E3	Transcriptional repressor protein YY1 (Fragment)	22.09	8.65	77.5		94.7	100.1		101.7	122.4		103.6	1.17189	0.83558	1.31243	0.728462	0.89292	0.881615
R0L4K0	Heat shock cognate 71 kDa protein (Fragment)	70.955	5.59	102.1	94.7	93.6	103.9	103.3	98.5	94	102	107.9	1.05269	0.195109	1.04649	0.411789	1.00592	0.90051
R0L4N8	Arginine/serine-rich coiled-coil protein 2 (Fragment)	47.763	11.14	93.4			91			115.6			0.974304		1.23769		0.787197
R0L4P5	ATP-binding cassette sub-family B member 6, mitochondrial (Fragment)	84.913	8.84	88.1			95.3			116.6			1.08173		1.3235		0.817324
R0L4R8	Annexin (Fragment)	35.863	6.65	123.7	168.9	114.2	77.1	60.6	90.8	99.1	70.5	94.9	0.561701	0.0521575	0.650197	0.0878444	0.863894	0.390712
R0L4X9	Membrane-associated progesterone receptor component 1	18.264	4.83	88.5	115.7	94.2	114.1	104.2	112.3	97.4	80.1	93.5	1.10791	0.325024	0.908177	0.413001	1.21993	0.042094
R0L502	Splicing factor, arginine/serine-rich 10	32.309	10.51	71.5	97.9	99.6	114.3	115.2	74.2	114.2	86.8	126.2	1.129	0.52217	1.21636	0.263633	0.928178	0.683946
R0L513	Eukaryotic translation initiation factor 3 subunit I (Fragment)	36.464	5.64	93.3	95.9	98.5	106.6	105.7	102.2	100	98.4	99.3	1.09315	0.0116855	1.03476	0.147319	1.05643	0.0411163
R0L527	Filamin-B (Fragment)	116.775	5.85	98.2	102.7	99.8	106.2	96.7	104.1	95.6	100.6	96.1	1.02095	0.557855	0.972065	0.248816	1.05029	0.229988
R0L541	Peroxisomal proliferator-activated receptor A-interacting complex 285 kDa protein (Fragment)	293.822	7.81	61.7	58.2	68.5	103.6	120	107.8	134.7	121.8	123.7	1.75902	0.00251878	2.01805	0.000339377	0.871647	0.0650128
R0L5A2	Gem-associated protein 5 (Fragment)	152.224	6.73	79.6	85.7	91.9	113.1	105.2	99.6	107.4	109.1	108.4	1.236	0.0189852	1.26322	0.0221426	0.978455	0.61269
R0L5A5	Tropomyosin alpha-1 chain (Fragment)	37.629	4.69	86.8	96.9	95	99.7	96.2	98.7	113.5	106.9	106.3	1.05705	0.223443	1.17223	0.0168849	0.901745	0.0280613
R0L5A6	Protein FAM114A2 (Fragment)	54.73	4.65	120	106.8	100.2	96.7	98.3	99.3	83.3	94.9	100.4	0.9	0.200273	0.851988	0.105612	1.05635	0.408449
R0L5G1	Uncharacterized protein C19orf12-like protein (Fragment)	15.358	7.34	105.8	91.6	85.8	101.4	110.5	128.3	92.8	98	85.9	1.20127	0.132401	0.977048	0.772569	1.22949	0.0992272
R0L5G6	60S ribosomal protein L36a	9.776	10.58	92.1	91	115.5	109.4	98.5	94.3	98.4	110.5	90.3	1.01206	0.903789	1.00201	0.984953	1.01003	0.899391
R0L5G8	cAMP-dependent protein kinase type I-alpha regulatory subunit (Fragment)	45.212	5.53	106.3	112.5	114.9	89.4	90.8	92.6	104.3	96.7	92.5	0.817501	0.0089378	0.879533	0.0397807	0.929472	0.177196
R0L5H0	Mitochondrial import inner membrane translocase subunit Tim8 A (Fragment)	4.941	4.82	111.1	95.7	117.2	103.5	99.7	93.6	85.4	104.6	89.2	0.916049	0.293235	0.861728	0.161079	1.06304	0.437611
R0L5J2	Zinc-binding alcohol dehydrogenase domain-containing protein 2 (Fragment)	33.603	7.77	98.5	84.9	92.8	104.9	99.7	103.2	96.7	115.4	104	1.11441	0.101861	1.14446	0.125737	0.973742	0.667035
R0L5M5	60S ribosomal protein L21 (Fragment)	18.867	10.51	105.8	98	110.3	92.2	101.9	95.3	102	100.1	94.3	0.921363	0.151066	0.943649	0.250914	0.976383	0.561922
R0L5N8	Myotubularin-related protein 14 (Fragment)	59.909	5.69		104.2	87.2		100.4	106.9		95.4	105.9	1.08307	0.916236	1.05172	0.94701	1.02981	0.968951
R0L5N9	E3 ubiquitin-protein ligase UHRF1 (Fragment)	82.495	6.15		76			90.1			133.9		1.18553	0.915991	1.76184	0.75112	0.67289	0.814673
R0L5P0	Transformation/transcription domain-associated protein (Fragment)	436.428	8.19		88.9	91.6		100.2	98.7		110.9	109.7	1.10194	0.89772	1.22216	0.792932	0.901632	0.890977
R0L5S6	Mitotic spindle assembly checkpoint protein MAD1	12.831	7.74	100.5	99.8	89.4	87.2	93.6	91.5	112.3	106.6	119.1	0.939938	0.247143	1.16672	0.0341406	0.805621	0.0124791
R0L5V3	DNA polymerase delta subunit 2 (Fragment)	18.172	5.21	78.2	77.8	96.6	104.9	90.5	92.2	116.9	131.6	111.2	1.13856	0.210001	1.42399	0.014723	0.799555	0.0377845
R0L5V7	NEFA-interacting nuclear protein NIP30 (Fragment)	28.87	5.26	97.2	102.7	100.9	101.2	98.4	93.7	101.5	98.8	105.5	0.975066	0.414465	1.01662	0.547398	0.959124	0.228786
R0L5Y1	Histone-lysine N-methyltransferase, H3 lysine-9 specific 5 (Fragment)	138.288	5.97	90.9	98.7	93.8	98.4	99.7	99.3	110.7	101.6	107	1.0494	0.173681	1.12668	0.0274242	0.931412	0.106905
R0L614	Cadherin-5 (Fragment)	87.296	5.16	90.4	92.6		119.2	106.4		90.4	101		1.23279	0.177167	1.0459	0.571396	1.17868	0.180263
R0L636	High mobility group protein B2 (Fragment)	23.087	8.38	67	86.6	83.9	88.2	94.8	102.3	144.7	118.6	113.8	1.20126	0.106709	1.58779	0.0208138	0.756563	0.0692624
R0L654	NudC domain-containing protein 1 (Fragment)	61.722	5.17	92.4	111.9	101.3	102.7	91.8	101.4	104.9	96.3	97.3	0.968259	0.654967	0.976767	0.731362	0.99129	0.853299
R0L691	DNA primase small subunit	9.249	8.22
R0L699	Splicing factor 45 (Fragment)	44.888	5.96	78.5	95.2	96.1	104.9	106.1	99.2	116.6	98.6	104.7	1.14974	0.130515	1.18569	0.0990973	0.969678	0.615139
R0L6A3	Bifunctional 3'-phosphoadenosine 5'-phosphosulfate synthetase 1 (Fragment)	68.619	6.49	57	73.3	69.6	114.9	99.1	126.9	128.1	127.7	103.6	1.70535	0.0122246	1.7979	0.00862247	0.948525	0.61788
R0L6A4	D-3-phosphoglycerate dehydrogenase	28.491	9.45	119.8	109.5		107	103.8		73.2	86.7		0.91932	0.911367	0.69734	0.650135	1.31832	0.722327
R0L6A9	Alanine--glyoxylate aminotransferase 2-like 1 (Fragment)	49.114	7.77	131.9	90.7		75.1	122.5		93	86.8		0.887691	0.729708	0.807727	0.485499	1.099	0.771464
R0L6C2	GTPase IMAP family member GIMD1	24.653	8.12		95.2	89.4		97.7	112.3		107.1	98.4	1.13759	0.865441	1.11322	0.88737	1.0219	0.977147
R0L6F1	Cyclin-dependent kinase inhibitor 2B-related protein (Fragment)	35.788	7.55	92.3	74.5		108.9	115.8		98.7	109.7		1.34712	0.155129	1.2494	0.209974	1.07821	0.35594
R0L6J9	Protein TSSC4 (Fragment)	37.041	4.93	80.3			104.2			115.5			1.29763		1.43836		0.902165
R0L6M9	Alcohol dehydrogenase 1 (Fragment)	9.934	5.78	114.3	121	213.1	104	91.6	46.8	81.7	87.4	40.1	0.540589	0.152182	0.466548	0.113483	1.1587	0.654616
R0L6N1	Histone H2A (Fragment)	14.161	10.58	81.5	93.6	96.4	87.3	100.3	98.8	131.2	106	104.8	1.05488	0.46478	1.25967	0.0936257	0.837427	0.151507
R0L6N6	Protein disulfide-isomerase (Fragment)	47.606	5.92	72.5	79.5	75.8	119.7	115.3	106.5	107.8	105.2	117.7	1.49912	0.00319062	1.45171	0.00392711	1.03266	0.544087
R0L6P6	Protein mago nashi-like protein 2 (Fragment)	17.182	6.39	90.6	98.3	96.8	101.5	111.5	99.6	107.8	90.2	103.5	1.09415	0.122322	1.0553	0.435861	1.03682	0.600729
R0L6Q1	Delta-1-pyrroline-5-carboxylate synthetase (Fragment)	54.241	8.78	123.9	140.1	118.1	95.9	76.6	94.3	80.2	83.3	87.5	0.698247	0.0132134	0.656896	0.0149455	1.06295	0.490815
R0L6R8	Abhydrolase domain-containing protein FAM108C1 (Fragment)	34.276	5.63
R0L6S7	SAFB-like transcription modulator (Fragment)	111.537	8.25	79.4	96.7	89.9	108	108.1	99.5	112.6	95.2	110.6	1.18647	0.0606969	1.19699	0.079561	0.991206	0.889744
R0L6S9	Signal recognition particle receptor subunit alpha (Fragment)	66.929	8.6	94.5	92.9	87.1	100.3	108.6	112.4	105.2	98.5	100.5	1.17049	0.0282068	1.1082	0.0305959	1.05621	0.253977
R0L6U2	Proteasome inhibitor PI31 subunit (Fragment)	24.807	5.27	93.8			100.6			105.6			1.07249	0.962951	1.1258	0.937486	0.952652	0.974298
R0L6X5	26S protease regulatory subunit 8 (Fragment)	42.544	8.63	109.1	93.7	95.8	97.4	104.1	104.2	93.6	102.2	99.9	1.02378	0.688253	0.990288	0.870667	1.03382	0.385354
R0L6Y1	NADH dehydrogenase [ubiquinone] flavoprotein 3	26.178	6.73	91.4	30.9	71.4	112.7	117.1	125.8	95.8	152	102.8	1.83583	0.0875919	1.81002	0.10546	1.01426	0.934365
R0L6Y8	Trafficking protein particle complex subunit 3 (Fragment)	18.729	4.7	108.5	99.1	110.7	94.1	95.5	98.6	97.4	105.4	90.7	0.905435	0.092006	0.922086	0.212168	0.981942	0.724228
R0L751	Mast cell protease 1A (Fragment)	27.177	9.17	91.8	98.3	82.8	81.3	100.7	82	126.9	101	135.2	0.967387	0.724447	1.33052	0.0831659	0.727072	0.0641385
R0L752	Dermatan-sulfate epimerase (Fragment)	109.921	8.65	62.4			161			76.5			2.58013		1.22596		2.10458
R0L758	Uncharacterized protein KIAA0256 (Fragment)	119.82	6.25	143.4		116.3	63.4		89.9	93.3		93.8	0.590296	0.106991	0.720447	0.227338	0.819348	0.423245
R0L764	Golgi-specific brefeldin A-resistance guanine nucleotide exchange factor 1 (Fragment)	207.445	5.82	86	87.2	91.5	112.6	116.5	110.8	101.4	96.3	97.7	1.2841	0.000452449	1.11598	0.0107862	1.15064	0.0029252
R0L765	DTW domain-containing protein 1 (Fragment)	35.537	8.32		101.7			101			97.3		0.993117	0.996547	0.956735	0.977905	1.03803	0.981351
R0L777	Folliculin (Fragment)	56.018	7.03		96.9			86.4			116.7		0.891641	0.939472	1.20433	0.902648	0.74036	0.84572
R0L7A2	CB1 cannabinoid receptor-interacting protein 1	18.251	8.73	84.7	60.1		113.7	119.6		101.6	120.2		1.61119	0.564459	1.53177	0.603252	1.05185	0.946767
R0L7B3	Uncharacterized protein C6orf125	11.525	9.23	95.6			97.8			106.6			1.02301		1.11506		0.917448
R0L7C1	Propionyl-CoA carboxylase beta chain, mitochondrial (Fragment)	51.846	5.88	118.5	109.2	103.6	102	98.5	98.7	79.5	92.4	97.6	0.903109	0.124955	0.813462	0.0430872	1.1102	0.203201
R0L7G1	Torsin-1A-interacting protein 1 (Fragment)	19.802	5.29	106.8	96.9	105.2	90.9	102.3	96.1	102.3	100.8	98.7	0.936549	0.220735	0.977015	0.528596	0.958582	0.333467
R0L7G7	Calcyclin-binding protein (Fragment)	24.926	8.72	101.5	92.9		110.9	100		87.6	107.1		1.08488	0.36222	1.00154	0.990531	1.0832	0.560995
R0L7K0	Hepatocyte nuclear factor 1-alpha (Fragment)	69.282	6.65	103.4		89	99.5		105.2	97.1		105.8	1.06393	0.934737	1.05457	0.944049	1.00887	0.990651
R0L7K1	Reticulocalbin-2 (Fragment)	28.071	4.46	85.7	86.6	76.5	126.7	117	108.6	87.6	96.5	115	1.416	0.00839503	1.20217	0.162333	1.17787	0.150775
R0L7M4	Ubiquinone biosynthesis methyltransferase COQ5, mitochondrial (Fragment)	29.97	6.16	118.9	121.4	114.8	89.1	83	103.7	92	95.6	81.5	0.776683	0.0399248	0.757815	0.0105258	1.0249	0.781264
R0L7N6	Catenin alpha-1 (Fragment)	102.769	7.03	96.6	94	95.5	106.2	106.1	101.4	97.2	99.9	103.1	1.09647	0.0151677	1.04928	0.0936493	1.04497	0.125668
R0L7P2	Coatomer subunit delta (Fragment)	21.091	5.83	91.3	92.5	95.2	111.2	118.2	101	97.6	89.3	103.8	1.18423	0.068708	1.04194	0.454278	1.13657	0.114531
R0L7Q0	Fumarate hydratase, mitochondrial (Fragment)	50.247	8.12	115.3	90.3	94.8	102.3	105.3	99.4	82.4	104.5	105.9	1.02197	0.804233	0.9747	0.82641	1.0485	0.600657
R0L7V9	Glucosamine 6-phosphate N-acetyltransferase (Fragment)	21.392	6.54	79.8	75.3	86.3	116.8	120.3	107.4	103.4	104.3	106.4	1.42709	0.0026595	1.30116	0.0121108	1.09678	0.112536
R0L7Y1	Clathrin coat assembly protein AP180 (Fragment)	92.375	4.97	102.8	101.1	99.9	104.8	99.1	103.5	92.3	99.7	96.6	1.01185	0.57747	0.949967	0.12898	1.06514	0.0881909
R0L807	Filamin-B	40.081	8.87	109.5	110.7	96	98.6	102.9	101.3	91.9	86.5	102.7	0.957622	0.445952	0.888994	0.155701	1.0772	0.26507
R0L854	Nuclease EXOG, mitochondrial (Fragment)	41.712	7.46	95.5	83.1	97.3	135.3	138	103.1	69.2	78.9	99.6	1.36426	0.080703	0.897789	0.418584	1.51958	0.0428873
R0L887	Serpin B12 (Fragment)	47.846	6.54	35.8			103			161.1			2.87709	0.631548	4.5	0.577117	0.639354	0.794307
R0L894	Signal recognition particle 19 kDa protein (Fragment)	14.905	9.92	96.6	87.3	102	104	90.4	101	99.4	122.2	96.9	1.03323	0.623024	1.11403	0.317893	0.927473	0.457471
R0L8B0	Liprin-beta-1 (Fragment)	110.314	6.16	113.9	113.4	91.8	95.4	89.2	113.2	90.7	97.4	95	0.93325	0.526149	0.887183	0.237017	1.05193	0.570812
R0L8B2	Mitochondrial fission factor	25.337	5.81	89.7		83.7	100.5		104.4	109.8		112	1.18166	0.0626988	1.27912	0.0524535	0.923805	0.0906837
R0L8B7	Myotubularin-related protein 3 (Fragment)	133.941	5.68	64.8			95.9			139.3			1.47994	0.816382	2.14969	0.692199	0.688442	0.824114
R0L8D3	SCY1-like protein 2 (Fragment)	103.19	8.19	100.3	95.1	90.3	106.7	90.1	104.8	93	114.8	104.9	1.05565	0.439159	1.0945	0.290633	0.964503	0.675916
R0L8D5	LIM domain-binding protein 3 (Fragment)	81.405	8	109.3	103.1	81.8	103.7	103.9	103.1	87	93.1	115.1	1.05608	0.576918	1.0034	0.979038	1.05251	0.606482
R0L8F0	Myosin-Id (Fragment)	107.259	9.35	91.2	86.4	91.4	96.1	119.8	96.3	112.6	93.8	112.3	1.16059	0.204875	1.18476	0.108404	0.979605	0.840031
R0L8I2	Prohibitin (Fragment)	30.211	5.57	105.5	109.5	106.3	95.6	91.2	95.4	98.9	99.3	98.3	0.878307	0.0025126	0.922814	0.0168953	0.951771	0.0744675
R0L8I7	Vacuolar-sorting protein SNF8 (Fragment)	25.498	5.87		88.2	98.1		102	101.1		109.8	100.8	1.09018	0.90906	1.13043	0.871712	0.964387	0.961628
R0L8I9	Diphthine synthase (Fragment)	27.34	6.01	74.9	95.1		117.2	100		107.9	104.8		1.27765	0.753483	1.25118	0.771914	1.02116	0.977911
R0L8K1	Histone H2A (Fragment)	39.631	9.79	75.6	89.1		101.4	97.3		123	113.6		1.20644	0.806423	1.43655	0.64849	0.839814	0.818912
R0L8K3	60S ribosomal protein L35 (Fragment)	9.389	11.46	106.6	96.9	120.6	103.6	113.9	92.4	89.9	89.2	86.9	0.956186	0.63665	0.820734	0.10397	1.16504	0.139751
R0L8L1	Carboxymethylenebutenolidase-like protein (Fragment)	28.2	6.93	122.2	102.2	131.5	104.4	123.6	37.4	73.4	74.2	131	0.745715	0.369564	0.782804	0.312048	0.95262	0.898948
R0L8P4	Exosome complex exonuclease RRP44 (Fragment)	56.538	6.98	97	81.4	99.7	100.4	93	99.6	102.6	125.6	100.7	1.05358	0.486357	1.18267	0.167524	0.890848	0.270366
R0L951	3'(2'),5'-bisphosphate nucleotidase 1 (Fragment)	33.018	6.02	110.5	106.1	112	98.7	107.6	96.5	90.8	86.3	91.5	0.921485	0.109842	0.817407	0.00117847	1.12733	0.0595315
R0L954	Solute carrier family 12 member 7 (Fragment)	8.913	4.63	80.1	77.2	97.1	96.8	98.3	103.6	123.2	124.5	99.3	1.17414	0.129487	1.36399	0.0435829	0.860807	0.182484
R0L9C9	Hepatic lectin	35.12	7.55	103.3	84.2	78.2	82.5	102.4	115.8	114.2	113.4	106.1	1.13173	0.398845	1.25593	0.0831043	0.901109	0.374149
R0L9D7	Proteasome subunit beta type-4 (Fragment)	16.357	5.57	101.8	114.3	120.3	105.3	110.4	90.6	92.9	75.4	89.1	0.910523	0.281478	0.765161	0.0258533	1.18998	0.111046
R0L9H0	Uncharacterized protein C18orf19-like protein (Fragment)	29.15	9.39	81.8	104.5	86.9	97.8	96.2	109.4	120.4	99.3	103.7	1.11054	0.291954	1.18375	0.15038	0.938157	0.440581
R0L9I2	Protein C20orf11-like protein (Fragment)	26.782	4.92	100.1	81.8	88.1	103	103	106.9	96.9	115.2	105	1.15889	0.10948	1.17444	0.105744	0.986755	0.819022
R0L9K1	RNA-binding protein 35B (Fragment)	76.895	6.79	108	99.8	116.3	94.4	101.2	94.2	97.5	99	89.6	0.894168	0.122993	0.882752	0.0997066	1.01293	0.757363
R0L9M2	Vacuolar proton pump subunit d 1 (Fragment)	40.287	5.24	89.4	95	88.3	105.5	98.9	101.9	105.1	106.1	109.8	1.12321	0.01671	1.17712	0.00457961	0.954206	0.114526
R0L9U5	Putative transferase C1orf69, mitochondrial (Fragment)	27.4	7.8	86.6	95	93.5	106.7	101.1	107.9	106.7	103.9	98.6	1.14758	0.0166277	1.12395	0.0320986	1.02102	0.53206
R0L9U8	26S proteasome non-ATPase regulatory subunit 5 (Fragment)	50.086	5.35	96.7	98.9	99.3	100.8	102.6	101.5	102.5	98.5	99.2	1.03391	0.0329703	1.01797	0.306659	1.01566	0.335165
R0L9Y9	Protein FAM36A (Fragment)	11.97	9.58	123.8	93.3	96.9	95.9	105.9	108	80.3	100.9	95.1	0.986624	0.901951	0.879936	0.342677	1.12125	0.209455
R0LA20	U3 small nucleolar ribonucleoprotein MPP10 (Fragment)	73.743	4.88	103.3	98.7	106.6	93.8	95.6	94.9	102.8	105.7	98.5	0.921257	0.0649258	0.994815	0.871903	0.926059	0.0609938
R0LA26	Multidrug resistance protein 1 (Fragment)	137.122	7.68	109.9	93.3	112.3	97.9	102.3	68.2	92.1	104.4	119.5	0.850713	0.286944	1.00158	0.987461	0.849367	0.304658
R0LA55	ADP-ribosylation factor GTPase-activating protein 3 (Fragment)	48.972	7.91	125.8			79.9			94.3			0.635135		0.749603		0.847296
R0LA79	D-dopachrome decarboxylase (Fragment)	12.731	7.14	106.8	107.2	106.6	110.1	106.7	95	83.1	86.1	98.4	0.972551	0.587034	0.834685	0.0633792	1.16517	0.0875443
R0LAK1	Protein ERGIC-53 (Fragment)	49.522	5.29	104.5	96.3	92.4	101.7	105.6	100.9	93.7	98.2	106.7	1.05116	0.295662	1.01842	0.747638	1.03215	0.498606
R0LAM5	[Protein ADP-ribosylarginine] hydrolase (Fragment)	40.12	6.79	75.8	78.3	81.4	97.8	99.3	107.6	126.4	122.4	111	1.29384	0.00650959	1.52781	0.00678981	0.846859	0.0363414
R0LAN1	PDZ domain-containing protein 1 (Fragment)	56.426	7.3	87.5			108.6			103.9			1.24114		1.18743		1.04524
R0LAZ5	Nucleotide exchange factor SIL1 (Fragment)	48.405	5.48		87.9	100.6		98.2	70.7		113.9	128.7	0.896021	0.886843	1.287	0.744949	0.696208	0.651918
R0LB34	Selenocysteine lyase (Fragment)	37.942	7.39	104.3	85.1	120.9	117.3	110.1	87	78.4	104.8	92.1	1.01321	0.92596	0.887206	0.41942	1.14203	0.336808
R0LB38	ARF GTPase-activating protein GIT1	54.394	7.78	68.4	86.6	77.4	107.4	104.4	108.3	124.2	109	114.4	1.37737	0.026085	1.4957	0.00548098	0.920886	0.168765
R0LB59	Protein phosphatase 1G (Fragment)	56.794	4.4	99.7	92.7	86.8	94.5	106	102.5	105.8	101.2	110.7	1.08524	0.191744	1.13789	0.0552135	0.95373	0.327658
R0LB66	L-2-hydroxyglutarate dehydrogenase, mitochondrial (Fragment)	41.996	6.84	89.4	94.2	104.8	102.9	96.4	102.8	107.7	109.4	92.4	1.0475	0.434192	1.07316	0.377374	0.97609	0.703954
R0LB70	40S ribosomal protein S29 (Fragment)	6.543	10.37	98.8	88.2	116.7	100.2	119.6	95.8	101	92.2	87.5	1.03918	0.738569	0.924267	0.46892	1.12433	0.253977
R0LB94	Guanidinoacetate N-methyltransferase	14.999	7.18	163.3	101.5	117	70.9	107.6	89.2	65.8	90.9	93.7	0.701152	0.16806	0.655841	0.127293	1.06909	0.698479
R0LB99	Phosphoacetylglucosamine mutase (Fragment)	61.122	6.96	101.9	90.3		98.9	105.2		99.3	104.5		1.06191	0.485637	1.06035	0.492055	1.00147	0.974146
R0LBB8	Peroxisomal N(1)-acetyl-spermine/spermidine oxidase (Fragment)	42.916	4.94	82.7			95.6			121.7			1.15599		1.47158		0.785538
R0LBB9	GTPase KRas (Fragment)	21.614	6.77	91.8	106.8		96.8	100		111.4	93.2		0.990937	0.92439	1.03021	0.823716	0.961877	0.742459
R0LBC1	Multiple inositol polyphosphate phosphatase 1	43.411	5.82	88.3	103.2	95	108.1	113.6	108.2	103.6	83.2	96.9	1.15148	0.0618687	0.990227	0.906175	1.16285	0.114146
R0LBD9	Sulfotransferase (Fragment)	36.767	6.47	150.1	123.5	126.9	83.7	95.9	94.8	66.2	80.6	78.3	0.685144	0.0224271	0.562047	0.00811718	1.21901	0.0512301
R0LBE3	Protein diaphanous-like protein 2 (Fragment)	119.964	6.02	92.5	95.3	89.4	107.4	100	98.5	100.1	104.7	112.1	1.10354	0.0522792	1.14322	0.0445975	0.965289	0.458457
R0LBE6	Zinc finger CCHC domain-containing protein 6 (Fragment)	168.933	5.5	99.8			103.5			96.7			1.03707		0.968938		1.07032
R0LBF8	Phospholipid-transporting ATPase (Fragment)	131.968	7.09	91.4	87.6	98.1	93.7	108.3	108.3	115	104	93.6	1.11981	0.139878	1.12811	0.18697	0.992642	0.927279
R0LBG6	Phosphatidylinositol-4,5-bisphosphate 3-kinase catalytic subunit alpha isoform (Fragment)	124.347	7.27		79.3	81.6		100.5	109.6		120.2	108.8	1.30578	0.730588	1.42324	0.655578	0.917467	0.909397
R0LBH9	Peptidyl-prolyl cis-trans isomerase (Fragment)	14.841	9.13	76.2	88.3	87.7	110.4	108.3	95.4	113.5	103.4	116.9	1.24544	0.0293484	1.32355	0.00858377	0.940983	0.350326
R0LBK8	2-hydroxyacylsphingosine 1-beta-galactosyltransferase (Fragment)	61.564	9.39	104.3	87.8	82.5	101	99.6	107.8	94.7	112.6	109.8	1.12309	0.221943	1.15477	0.176843	0.972564	0.669576
R0LBL2	WD repeat and FYVE domain-containing protein 2 (Fragment)	43.848	7.59	95	99.9	113.9	106.7	107.3	101.2	98.3	92.8	84.9	1.02073	0.749834	0.893782	0.195732	1.14203	0.0589182
R0LBM3	Protein NipSnap-like protein 1 (Fragment)	14.091	9.57	121.9	123.8	113.3	97.3	96.1	86.8	80.9	80.2	99.9	0.780501	0.00477612	0.727019	0.0210114	1.07356	0.442954
R0LBS0	ATPase WRNIP1 (Fragment)	50.785	7.49	73.7	84.8	95.6	100.9	100	104.3	125.4	115.2	100.1	1.2011	0.109009	1.34081	0.0419834	0.895803	0.246467
R0LBU1	Metaxin-1	28.303	5.08
R0LBU2	DNA-directed RNA polymerases I, II, and III subunit RPABC5 (Fragment)	7.64	7.77	95.5			104.9			99.6			1.09843	0.953243	1.04293	0.978999	1.05321	0.974108
R0LBU5	Dihydropyrimidinase-related protein 2 (Fragment)	73.392	6.46	85.8	104.2	94.4	103.9	99.9	109.1	110.3	96	96.6	1.10021	0.210042	1.06505	0.433394	1.03301	0.576881
R0LBU7	Secretory carrier-associated membrane protein 3 (Fragment)	25.137	9.17	90.8	88.2	85	103.5	111.9	106.6	105.7	99.9	108.4	1.2197	0.00437314	1.18939	0.00773946	1.02548	0.489451
R0LBU9	UPF0469 protein KIAA0907-like protein (Fragment)	56.285	8.32	86.1	101.8		120.6	106.3		93.3	91.8		1.20756	0.208792	0.985098	0.887744	1.22582	0.206565
R0LBV6	Liprin-alpha-1 (Fragment)	134.725	6.23	67.7		105.9	123.2		94.7	109.1		99.4	1.25518	0.457502	1.20104	0.524601	1.04508	0.799508
R0LBX8	GTPase-activating protein and VPS9 domain-containing protein 1 (Fragment)	166.725	5.19	86.6	91.8	89.9	106	103.2	104.2	107.4	105	105.9	1.1681	0.00290264	1.18636	0.00281382	0.984606	0.20585
R0LBZ7	Rap1 GTPase-GDP dissociation stimulator 1 (Fragment)	66.393	5.45	90.2	91.9	79.1	104.8	96.1	112.3	105	112	108.6	1.19908	0.0495488	1.24655	0.0180685	0.961916	0.482386
R0LC09	DnaJ-like protein subfamily A member 1 (Fragment)	33.149	6.79	104.9	96.8	104.3	97.4	99.6	89	97.7	103.6	106.7	0.934641	0.1866	1.00654	0.866099	0.928571	0.156392
R0LC45	Protein tyrosine phosphatase type IVA 2 (Fragment)	19.435	8.29	135.7		101.7	89.7		96.3	74.7		102	0.783488	0.365109	0.744313	0.3038	1.05263	0.791867
R0LC50	Septin-8 (Fragment)	54.464	7.2	98.8	109.9	93	94.3	95.4	109.9	106.9	94.7	97.2	0.993039	0.925794	0.990388	0.884188	1.00268	0.968197
R0LC52	Isocitrate dehydrogenase [NADP] cytoplasmic (Fragment)	46.833	7.93	113.6	103.6	101.6	105.4	100.4	103.6	81	96	94.7	0.970514	0.497334	0.852258	0.06462	1.13876	0.109741
R0LC86	Methylated-DNA--protein-cysteine methyltransferase (Fragment)	4.001	8.02
R0LCD8	Leupaxin	13.097	7.81	48		57.8	133.5		126.1	118.5		116.1	2.45369	0.362956	2.21739	0.396292	1.10656	0.893426
R0LCH1	Ribokinase (Fragment)	32.84	7.14		106.6	104.1		102.8	101.3		90.6	94.6	0.968676	0.966273	0.878975	0.864772	1.10205	0.89763
R0LCI8	Phosphorylase b kinase regulatory subunit beta (Fragment)	121.814	7.62	109.7	102.5	110.8	102.3	98.9	97.3	88.1	98.6	91.9	0.924149	0.0678381	0.862539	0.0222502	1.07143	0.150491
R0LCK1	Dipeptidyl-peptidase 1 (Fragment)	46.364	7.96	77.6	78.7	87.6	142	134.5	127.1	80.4	86.8	85.3	1.65478	0.000860816	1.03526	0.491066	1.59842	0.00245786
R0LCK9	Guanine nucleotide-binding protein G(I), alpha-1 subunit (Fragment)	36.412	5.94	81			110.7			108.3			1.36667	0.850269	1.33704	0.859999	1.02216	0.989043
R0LCM4	Golgi-associated PDZ and coiled-coil motif-containing protein (Fragment)	41.264	5.97	73	89	92.6	122.8	105	105.4	104.3	106	102	1.30872	0.0357108	1.22663	0.0807189	1.06692	0.356788
R0LCM7	Sulfotransferase (Fragment)	31.937	7.47	112.4	134	113.7	98.6	80.2	91	89	85.8	95.4	0.749236	0.0297241	0.750347	0.0360789	0.99852	0.983754
R0LCP3	FYVE and coiled-coil domain-containing protein 1 (Fragment)	175.293	4.97	83.7	92.3	96.4	113.3	115.9	101.4	103.1	91.7	102.2	1.21366	0.0304329	1.09031	0.19228	1.11313	0.127037
R0LCR0	Rho-related GTP-binding protein RhoG (Fragment)	21.267	8	97.5	93	98.1	101.6	102.6	102	100.9	104.5	99.9	1.06098	0.0634278	1.05787	0.0604631	1.00295	0.851547
R0LCT3	Tryptophan 2,3-dioxygenase (Fragment)	47.644	6.55		123.6	149.3		98.7	90.2		77.7	60.5	0.692195	0.645778	0.506413	0.449911	1.36686	0.691758
R0LCV5	Guanine nucleotide-binding protein subunit gamma (Fragment)	4.445	8.02			97.7			106.8			95.5	1.09314	0.955629	0.977482	0.988615	1.11832	0.944395
R0LCW8	Protein FAM98A (Fragment)	56.167	9.41	107.9	102.4	113.7	101.1	99	89.6	91	98.6	96.7	0.894136	0.0766905	0.883642	0.040018	1.01188	0.803166
R0LD49	Mitochondrial import receptor subunit TOM34 (Fragment)	26.096	9.45	83.1	86.8	91.3	109.2	102.7	101.1	107.7	110.5	107.6	1.19832	0.0073393	1.24732	0.00568192	0.960712	0.220715
R0LD68	Adenosylhomocysteinase (Fragment)	47.454	6.34	124.5	111.1	129.3	99.3	91.3	85.2	76.2	97.6	85.5	0.755824	0.0142005	0.710606	0.0134387	1.06363	0.505628
R0LD91	Exportin-6 (Fragment)	128.859	6.3	103.2			112.6			84.2			1.09109		0.815891		1.33729
R0LDC7	Reticulocalbin-1 (Fragment)	29.45	4.64	90	77.1	77.1	112.7	117.7	118.8	97.2	105.1	104.2	1.42998	0.00679835	1.25512	0.0218607	1.13931	0.0123146
R0LDD2	T-complex protein 11-like protein 1 (Fragment)	57.221	5.62	65.5	97	104.7	72.2	96.1	99.8	162.3	106.9	95.5	1.00337	0.984875	1.3649	0.260845	0.735125	0.255777
R0LDD8	COMM domain-containing protein 2 (Fragment)	17.28	7.56			107.8			100.6			91.6	0.93321	0.965511	0.849722	0.919528	1.09825	0.953323
R0LDE1	Vacuolar protein sorting-associated protein 37B (Fragment)	27.736	8.76	104.2	92.9	88	104.4	103	108.2	91.4	104.1	103.8	1.10698	0.158927	1.04981	0.499121	1.05446	0.324374
R0LDE2	Cleavage stimulation factor 77 kDa subunit (Fragment)	82.067	8.24		106.7			101.2			92.1		0.948454	0.973572	0.863168	0.92713	1.09881	0.953074
R0LDG8	2-oxoglutarate and iron-dependent oxygenase domain-containing protein 2 (Fragment)	32.858	5.19	86.5	142.4	106.4	102.1	88.6	88	111.5	69	105.6	0.831196	0.368836	0.853266	0.481697	0.974135	0.874149
R0LDH3	EH domain-containing protein 3 (Fragment)	60.844	6.51	100.9	102.6	96.6	105.6	105	110.5	93.5	92.4	92.9	1.06998	0.0485357	0.929024	0.053799	1.15172	0.012743
R0LDJ5	Mitochondrial tumor suppressor 1-like protein (Fragment)	52.378	7.52	82.7	91.4	90.7	113.8	108.5	93.5	103.5	100.2	115.9	1.1926	0.0903095	1.20695	0.0411926	0.98811	0.878248
R0LDL0	Glutathione S-transferase theta-1 (Fragment)	29.26	8.24	121.2	107.9	107.8	98.6	115.4	102.6	80.2	76.7	89.6	0.939745	0.373305	0.731671	0.00727257	1.28438	0.0240922
R0LDL8	Gamma-glutamyltransferase 5 (Fragment)	63.702	7.74		88	102.1		98.5	101.5		113.4	96.4	1.05208	0.946464	1.10363	0.897036	0.953289	0.94961
R0LDM8	Serine/threonine-protein kinase MST4 (Fragment)	46.929	6.13	85.9	94.1	87.9	106.6	100.2	110.6	107.6	105.7	101.5	1.18477	0.0146275	1.17507	0.00874203	1.00826	0.820441
R0LDN0	Deleted in malignant brain tumors 1 protein	52.135	4.68	44.4	45.3	46.8	131.1	137.9	127.4	124.5	116.8	125.8	2.90403	0.000767721	2.68938	0.000745229	1.07981	0.0794544
R0LDU2	Nucleolar protein 14 (Fragment)	101.844	5.95		104.6	104.9		99.3	99.5		96.1	95.6	0.948926	0.9445	0.915036	0.906328	1.03704	0.961461
R0LDU3	26S proteasome non-ATPase regulatory subunit 11 (Fragment)	44.365	6.47	100	101.6	102.7	104	100.3	100.8	96	98.1	96.5	1.00263	0.859347	0.954979	0.0116725	1.0499	0.0334397
R0LDV5	Tubulin alpha-1B chain (Fragment)	24.11	5.41	86.9	93.6	97	100.3	99.7	92.7	112.8	106.7	110.3	1.05477	0.260029	1.18847	0.0122158	0.887508	0.0178408
R0LDX6	Polyamine-modulated factor 1 (Fragment)	18.071	7.33	100.2			96			103.8			0.958084		1.03593		0.924855
R0LE04	Zinc finger protein 598 (Fragment)	83.828	8.85	84.9	112.6	92.4	115	104.7	103.1	100.1	82.6	104.6	1.11349	0.319462	0.991031	0.939216	1.12356	0.217218
R0LE09	Mediator of RNA polymerase II transcription subunit 4 (Fragment)	25.553	5.16	92.6	85.2	77.7	71.3	111.9	97.3	136.1	102.9	125	1.09785	0.564651	1.42466	0.0487025	0.770604	0.147051
R0LE74	Histone H5 (Fragment)	13.67	12.62	26.5	46.3	40.3	35.7	65	94	237.8	188.7	165.7	1.72149	0.242644	5.23607	0.0124715	0.328774	0.0092518
R0LEC2	Putative methyltransferase NSUN5 (Fragment)	36.849	8.76	113			92.1			95			0.815044		0.840708		0.969474
R0LED4	Mitotic checkpoint protein BUB3 (Fragment)	36.748	6.79	92.7	86.1		104.8	96.6		102.5	117.3		1.1264	0.170668	1.22931	0.180274	0.916288	0.416425
R0LED6	Myeloperoxidase (Fragment)	79.158	9.77	78.8			99.1			122.1			1.25761	0.888006	1.54949	0.797959	0.81163	0.897628
R0LEF1	Protein Shroom2 (Fragment)	185.198	6.87
R0LEH8	Notchless protein-like protein 1 (Fragment)	50.277	7.85	106.8	106.7	110.7	95.8	96.3	88.7	97.4	97	100.6	0.866132	0.0131567	0.909932	0.0053404	0.951864	0.184237
R0LEJ9	Golgi SNAP receptor complex member 1 (Fragment)	27.174	9.54	62.8	80.1	80.4	112	116.3	112.4	125.2	103.6	107.2	1.52575	0.0171603	1.5047	0.0137975	1.01399	0.8382
R0LEL7	Myotrophin (Fragment)	10.554	6.29	97.8	90.4	90	109.7	102.7	106.2	92.5	107	103.8	1.14522	0.0157272	1.09022	0.192274	1.05045	0.374123
R0LET4	Glycogen [starch] synthase, liver (Fragment)	80.937	6.51	157.2	126.4	142.2	71.2	81.4	67.8	71.6	92.1	90	0.517614	0.00740741	0.59582	0.00822082	0.868743	0.235019
R0LEU9	Chromosome 17 SCAF14597, whole genome shotgun sequence	19.088	5.81	53.2	74.1	46	130.8	87	122.5	116	138.8	131.5	1.96365	0.0326609	2.22908	0.00325424	0.880922	0.383794
R0LF02	Protein phosphatase 1F (Fragment)	41.859	5.36	84.9		98.2	111.5		98.9	103.6		102.8	1.1491	0.275008	1.12725	0.329361	1.01938	0.804348
R0LF03	WD repeat-containing protein 37	54.821	7.23	83.4	91.5		99	89.6		117.6	118.9		1.07833	0.920598	1.3522	0.698881	0.797463	0.768358
R0LF27	Cell division control protein 2-like protein (Fragment)	33.365	8.75	97.3		114	99.2		90.9	103.4		95.1	0.899669	0.407949	0.939423	0.584748	0.957683	0.548491
R0LF52	Leukocyte elastase inhibitor	45.331	5.39	55.9		44.1	76.5		92.1	167.6		163.8	1.686	0.0803481	3.314	0.0196964	0.508751	0.0488667
R0LF62	Exocyst complex component 2 (Fragment)	105.476	6.7	90.3	93.8	97.9	105.7	101.2	103.3	104	105.1	98.8	1.1	0.0303143	1.09184	0.0429861	1.00747	0.761638
R0LF72	Valacyclovir hydrolase (Fragment)	25.349	8.24	115.7	92.3	102.1	104.7	100	109.4	79.6	107.7	88.4	1.0129	0.868381	0.889068	0.347186	1.13928	0.259154
R0LFA4	Anoctamin (Fragment)	110.045	8.32	110.9	116.4	86.2	84.5	98.2	104.8	104.7	85.4	109	0.917065	0.483466	0.954067	0.705817	0.961217	0.702704
R0LFA9	Pleckstrin homology domain-containing family A member 7 (Fragment)	135.585	9.2	73.1		81.9	101.5		99.6	125.4		118.5	1.29742	0.736442	1.57355	0.577995	0.824518	0.800568
R0LFB2	7-dehydrocholesterol reductase (Fragment)	51.663	7.24	113.6			99.3			87.1			0.87412		0.766725		1.14007
R0LFB9	Tripartite motif-containing protein 2 (Fragment)	82.67	7.05	90.1		73.2	97.7		130.6	112.3		96.2	1.39804	0.261394	1.27679	0.192728	1.09496	0.65996
R0LFD8	28S ribosomal protein S2, mitochondrial (Fragment)	25.21	7.81		120.1	113.3		81.5	95.2		98.5	91.5	0.757069	0.720585	0.814053	0.788237	0.93	0.923699
R0LFF0	Prostaglandin E synthase 2 (Fragment)	32.849	8.87	112.6	102.1	104.9	110.1	107	97.3	77.3	91	97.8	0.98373	0.745621	0.832603	0.0784671	1.18151	0.0994426
R0LFI6	Exocyst complex component 5 (Fragment)	81.456	6.96	79.9	95.7	88.2	96.6	96.3	107.7	123.4	108	104.1	1.1395	0.109027	1.2718	0.0356231	0.895976	0.183755
R0LFK1	KH domain-containing, RNA-binding, signal transduction-associated protein 1 (Fragment)	36.277	7.47	98.9	82.4		87.9	105.1		113.2	112.5		1.06453	0.67216	1.2449	0.225977	0.855117	0.307854
R0LFK8	Mannosyltransferase (Fragment)	55.699	9.7	84.3		79.9	94.2		113.1	121.5		107	1.26248	0.249519	1.3916	0.117552	0.907221	0.472751
R0LFL5	Regulator of differentiation 1 (Fragment)	55.937	9.19	81.2	86.9	89.7	109.1	105.6	106.9	109.7	107.5	103.3	1.24748	0.00657394	1.24321	0.00339089	1.00343	0.87441
R0LFP8	5'-nucleotidase domain-containing protein 3 (Fragment)	57.235	6.96
R0LFS2	24-dehydrocholesterol reductase (Fragment)	51.137	8.03	171.1	128.4	120.8	51.9	79.8	73.9	77	91.7	105.3	0.489174	0.0262912	0.651915	0.0696785	0.750365	0.125202
R0LFU2	Programmed cell death protein 10 (Fragment)	24.686	8.19	87.1	89.3	93.4	98.7	101	104.9	114.2	109.8	101.8	1.12898	0.0109373	1.20756	0.0199255	0.934929	0.18177
R0LFU7	UDP-glucuronosyltransferase 1-1 (Fragment)	54.747	6.39	146	140.1	115.1	69.5	97.7	74.9	84.5	62.2	109.9	0.60344	0.0146677	0.639581	0.0518807	0.943492	0.783774
R0LFW7	SEC6-like protein C14orf73 (Fragment)	67.787	7.14	82.6	106.1		115.4	101.8		101.9	92.2		1.15103	0.426416	1.02862	0.859666	1.11901	0.312773
R0LFY0	Serine/threonine-protein phosphatase 2A 56 kDa regulatory subunit gamma isoform (Fragment)	63.773	7.58	110.3	98.3	104.1	101.6	97.5	101.8	88	104.2	94.1	0.962264	0.379346	0.915574	0.2137	1.051	0.413859
R0LG13	Ras-related protein Rab-9A (Fragment)	22.857	5.64	99.6	98.7	104	100.1	107.7	94.9	100.3	93.6	101.2	1.00132	0.976047	0.976183	0.460591	1.02575	0.602319
R0LG35	Tetraspanin-13 (Fragment)	20.349	7.61	84.5			99.9			115.6			1.18225		1.36805		0.864187
R0LG55	DNA excision repair protein ERCC-6-like (Fragment)	139.89	4.93	78.6	64.4	92.1	102.7	119.4	103.9	118.7	116.1	104	1.38664	0.041686	1.44109	0.0299797	0.96222	0.577612
R0LG68	NHS-like protein 2	77.598	8.57	71.9			115.3			112.8			1.60362	0.784754	1.56885	0.793128	1.02216	0.989042
R0LG86	U5 small nuclear ribonucleoprotein 200 kDa helicase (Fragment)	242.612	6.09	86.3	93.1	97.6	103.7	100.1	103.6	110.1	106.7	98.7	1.10975	0.0772824	1.13899	0.0528482	0.974326	0.515794
R0LG94	Nucleobindin-2 (Fragment)	53.63	5.21	90.4	92.2	88.9	107.1	110.3	107.3	102.5	97.5	103.9	1.19595	0.00023747	1.11934	0.0166085	1.06844	0.0501025
R0LGA4	Poly [ADP-ribose] polymerase (Fragment)	85.072	8.22	54.4	54.7	59.3	123.2	121.8	112.8	122.4	123.5	127.9	2.1247	0.000504809	2.21971	7.96275e-06	0.957196	0.241929
R0LGB7	Protein FAM91A1 (Fragment)	91.529	6.54	89.5	104.3		108.4	89.6		102.1	106.1		1.02167	0.977517	1.0743	0.924568	0.951009	0.947162
R0LGE6	NF-kappa-B-repressing factor (Fragment)	78.802	8.97	76.4	94.8		100.6	104.6		122.9	100.6		1.1986	0.813356	1.30549	0.734211	0.918121	0.910597
R0LGG0	Complement C1q subcomponent subunit A (Fragment)	24.927	8.72	53.2	52.7	61.4	119.9	130.5	133.3	127	116.8	105.3	2.29348	0.000270009	2.08667	0.00412349	1.09911	0.209272
R0LGH1	Kazrin (Fragment)	38.939	8.7	73.3		82.4	110.5		118.7	116.2		98.9	1.47206	0.0273513	1.3815	0.129872	1.06555	0.56329
R0LGH7	Homogentisate 1,2-dioxygenase (Fragment)	46.484	7.33	135.9	102.2	109.2	102.8	117.2	97.5	61.3	80.6	93.4	0.914195	0.459596	0.677512	0.0551266	1.34934	0.0795886
R0LGI4	Receptor protein-tyrosine kinase (Fragment)	132.334	6.84	97.7	88.9	99.7	108.1	106.5	102.6	94.2	104.6	97.6	1.10793	0.0709294	1.03528	0.49748	1.07018	0.137993
R0LGL4	Structural maintenance of chromosomes protein 2 (Fragment)	133.608	8.32		70.7	91.1		114.1	99.8		115.1	109.1	1.322	0.722021	1.38566	0.679628	0.954059	0.950377
R0LGM7	Carboxylic ester hydrolase (Fragment)	68.345	6.24	101.1	88.7	106.2	106.1	104.3	102.1	92.9	107	91.7	1.05574	0.401638	0.985135	0.84753	1.07167	0.289937
R0LGN3	Mothers against decapentaplegic homolog (Fragment)	43.924	5.72	92.6		104.4	107.4		96.9	100		98.7	1.03706	0.689907	1.00863	0.909027	1.02818	0.687972
R0LGR4	Histidine ammonia-lyase (Fragment)	72.779	6.77	118.9	103	120.2	102	96.5	81.5	79.1	100.5	98.3	0.818474	0.0668193	0.812336	0.0736431	1.00756	0.942729
R0LGT8	Microfibrillar-associated protein 1 (Fragment)	46.447	4.86	90.9		92.9	99.5		105.3	109.5		101.8	1.11425	0.88625	1.14962	0.854231	0.969238	0.966935
R0LGW5	Secretory carrier-associated membrane protein 4 (Fragment)	25.859	8.54		128.5	107.5		108.1	92.5		63.4	100.1	0.85	0.832435	0.692797	0.652357	1.22691	0.795753
R0LGY9	Ectonucleoside triphosphate diphosphohydrolase 8 (Fragment)	54.204	6.34	101.9			76.5			121.6			0.750736		1.19333		0.629112
R0LGZ4	14 kDa phosphohistidine phosphatase (Fragment)	3.46	7.24
R0LH41	Tyrosine--tRNA ligase (Fragment)	29.605	7.49	104.3	104	101.8	95.8	93.3	104.9	99.9	102.7	93.4	0.948081	0.264737	0.954531	0.225018	0.993243	0.889141
R0LH42	ATP-binding cassette sub-family E member 1 (Fragment)	68.581	8.4	101.3	99.7	102.8	97	98.8	99.1	101.7	101.5	98.1	0.970704	0.0609267	0.991771	0.603389	0.978759	0.205295
R0LH48	Ras-related protein Rap-2c (Fragment)	21.02	5.05	92.9	85.4	90.8	97.7	94.6	117.3	109.4	120	91.9	1.1505	0.190517	1.19398	0.160324	0.963585	0.737676
R0LH55	Deleted in malignant brain tumors 1 protein (Fragment)	22.76	5.69	106.3	120.9	97	107.2	83.9	103.4	86.5	95.1	99.6	0.90839	0.379291	0.867366	0.165595	1.0473	0.624794
R0LH63	Lipopolysaccharide-responsive and beige-like anchor protein (Fragment)	316.072	5.69	108.8			101.3			89.9			0.931066		0.826287		1.12681
R0LH70	Fibronectin (Fragment)	268.124	5.35	84	83.6	82.1	95	97.7	99.7	121	118.7	118.2	1.17101	0.00364855	1.43332	1.44637e-05	0.816988	0.000459408
R0LH80	Signal recognition particle 54 kDa protein (Fragment)	55.66	8.75	105.8	97.2	92.1	99.9	99.7	103.4	94.3	103	104.5	1.02677	0.583865	1.0227	0.685596	1.00398	0.91493
R0LH85	Ras-related C3 botulinum toxin substrate 1 (Fragment)	22.076	8.59	94	98.7	95	99.2	99	101.2	106.8	102.2	103.8	1.04067	0.0943486	1.08724	0.0131711	0.957161	0.0603255
R0LH87	Bromodomain adjacent to zinc finger domain protein 1A (Fragment)	175.877	7.36	90.1	101.1	80.1	93.8	89	75.9	116.2	109.9	143.9	0.953557	0.631314	1.3638	0.0670681	0.699189	0.0512161
R0LH97	Mitotic spindle assembly checkpoint protein MAD1 (Fragment)	78.077	6.09	79.9			105.8			114.3			1.32416	0.864349	1.43054	0.830538	0.925634	0.961465
R0LH98	Methylglutaconyl-CoA hydratase, mitochondrial (Fragment)	26.738	9.39	89.6	102.4	104.3	107.3	101	103.3	103.1	96.6	92.5	1.05164	0.390024	0.986163	0.819363	1.06639	0.162272
R0LHH6	Gamma-adducin (Fragment)	71.392	5.94	77.1	78.9	89.3	95.5	89.1	106.9	127.4	132	103.7	1.18834	0.0812264	1.48023	0.0312907	0.802809	0.0943401
R0LHK4	Tight junction protein ZO-3 (Fragment)	106.073	7.2	85.3	95.1	94.4	105.2	107.1	104.3	109.5	97.8	101.3	1.15211	0.040274	1.123	0.074684	1.02592	0.525372
R0LHK8	Enhancer of yellow 2 transcription factor-like protein (Fragment)	11.451	8.92			91.6			110			98.4	1.20087	0.909821	1.07424	0.964277	1.11789	0.944587
R0LHL0	Translation initiation factor eIF-2B subunit gamma (Fragment)	45.693	7.64	93.7	96.9	101.8	98.3	91	96.6	108	112.1	101.6	0.97777	0.538841	1.10021	0.0685393	0.888716	0.0387339
R0LHN8	Multisynthetase complex auxiliary component p43 (Fragment)	34.677	8.84	96.6	102.9	97.9	105.9	89.2	102.6	97.5	108	99.5	1.00101	0.98671	1.02555	0.543933	0.976066	0.711073
R0LHQ8	Transcriptional repressor CTCF (Fragment)	84.052	6.9	105	96.4	87.8	90.8	97.9	101.9	104.2	105.8	110.4	1.00484	0.941647	1.10788	0.160628	0.906991	0.0719298
R0LHU9	Alpha-1-antiproteinase (Fragment)	47.125	6.29	131.5	128.5	144.2	78.2	88.7	90.6	90.2	82.8	65.2	0.637061	0.00165698	0.589312	0.00546183	1.08102	0.497339
R0LHX6	Ectonucleoside triphosphate diphosphohydrolase 5 (Fragment)	47.863	5.49	111.7	129.6	119.4	88.8	78.8	82.7	99.6	91.5	97.9	0.693928	0.00737259	0.80122	0.0276392	0.86609	0.0288941
R0LHZ1	3-ketoacyl-CoA thiolase, mitochondrial (Fragment)	41.477	7.68	105.2	100.2	106.9	110.3	111.6	98.1	84.5	88.2	95.1	1.02466	0.628273	0.857509	0.0216569	1.19492	0.0350176
R0LI26	Mitofusin-2 (Fragment)	83.24	6.62	87.8	78.9	94.1	101.9	100.1	110.9	110.3	120.9	95	1.19977	0.0384235	1.25077	0.0815961	0.959227	0.630351
R0LI99	Uncharacterized protein	16.196	9.82
R0LIC4	Stromal cell-derived factor 2-like protein 1 (Fragment)	17.609	6.44	74.4	68.3		80	129.5		145.6	102.2		1.46811	0.403427	1.73651	0.243845	0.84544	0.62043
R0LIF6	SCO1 protein-like protein, mitochondrial (Fragment)	17.627	4.54
R0LII4	COP9 signalosome complex subunit 3 (Fragment)	41.32	7.21	90.5	98.5	97.1	98.7	100.5	102	110.8	101	100.8	1.05278	0.167731	1.09262	0.104172	0.963532	0.369656
R0LIK3	Transitional endoplasmic reticulum ATPase (Fragment)	88.721	5.3	97.9	111.6	111.3	105.8	95.5	94.2	96.3	92.9	94.5	0.921135	0.223781	0.884352	0.105472	1.04159	0.397402
R0LIK5	Transcription initiation factor IIA subunit 1 (Fragment)	40.89	4.55	72.1	88.3		116.5	101.9		111.4	109.9		1.3616	0.11837	1.37968	0.162888	0.986896	0.875295
R0LIK7	Cell differentiation protein RCD1-like protein (Fragment)	33.31	8.02	88.1			111.4			100.5			1.26447	0.878045	1.14075	0.930612	1.10846	0.945607
R0LIL9	ATP synthase subunit O, mitochondrial (Fragment)	20.23	9.57	104.9	101.7	111.7	98.2	98.4	89.8	96.9	99.9	98.5	0.89978	0.0601345	0.927741	0.11176	0.969861	0.407784
R0LIP6	Beta-1,3-glucosyltransferase (Fragment)	52.675	6.38	81.5		80.3	121.6		126.1	96.9		93.7	1.5309	0.023605	1.178	0.0449644	1.29958	0.0129122
R0LIQ0	A kinase anchor protein 1, mitochondrial (Fragment)	96.252	4.81	101.4	104.3	111.2	98.2	105.4	97.3	100.5	90.3	91.5	0.949511	0.241811	0.890817	0.0570315	1.06589	0.209803
R0LIS4	Ras-related protein R-Ras2 (Fragment)	20.067	5.49	93.8	94.7	93.2	107.5	103.2	102.2	98.8	102.2	104.6	1.11076	0.0180487	1.08484	0.0348933	1.02389	0.357135
R0LIT6	OCIA domain-containing protein 2	11.383	9.44	101.2	111.7	128.7	107.4	71.9	74.2	91.4	116.4	97.1	0.742096	0.111955	0.892564	0.329338	0.83142	0.290063
R0LIV0	26S protease regulatory subunit 6A (Fragment)	43.32	5.62	95.7	96.1	97.6	103.5	103.2	99.9	100.8	100.7	102.5	1.05943	0.0220132	1.05045	0.00407663	1.00855	0.551139
R0LJ20	Ribosomal RNA processing protein 1-like protein B (Fragment)	79.681	9.48		113.7			90.4			95.9		0.795075	0.880712	0.843448	0.910671	0.942649	0.968719
R0LJ39	Peroxiredoxin-1 (Fragment)	22.544	8.28	83.4	97.2	96.8	101.1	112.3	99.3	115.4	90.5	103.9	1.12725	0.126398	1.1168	0.284674	1.00936	0.913932
R0LJ44	Charged multivesicular body protein 4b (Fragment)	15.513	4.39	79.6		84.4	111.9		110.2	108.5		105.3	1.35427	0.0325612	1.30366	0.0196939	1.03882	0.187442
R0LJ54	Nucampholin-like protein (Fragment)	81.929	6.7		86.7			97.4			115.9		1.12341	0.942163	1.33679	0.860081	0.84038	0.914205
R0LJ63	PHD finger protein 3 (Fragment)	226.604	6.28	87.4	86.8		93.9	106.1		118.7	107.1		1.14811	0.855861	1.29621	0.737522	0.88574	0.873173
R0LJ85	28S ribosomal protein S18c, mitochondrial (Fragment)	12.049	9.47		102.1	114.9		82.3	84.6		115.6	100.5	0.769124	0.734934	0.995853	0.995619	0.772328	0.739106
R0LJ94	WD repeat-containing protein 20 (Fragment)	57.714	7.77	107.6	96.7		76.8	96.5		115.6	106.8		0.848262	0.333131	1.0886	0.330344	0.779227	0.20435
R0LJ97	Enolase-phosphatase E1 (Fragment)	21.902	4.73	97.8	93.2	94.5	101.7	104.2	104.6	100.5	102.6	100.9	1.08757	0.0102779	1.0648	0.0295047	1.02138	0.131026
R0LJA3	Cyclin-K (Fragment)	48.516	7.97	74.6	101.1	95.6	121.5	99.6	105.1	103.9	99.3	99.3	1.20236	0.156647	1.115	0.325832	1.07835	0.352498
R0LJC4	Transmembrane protein 126A (Fragment)	23.15	9.1	91.1	89.5	114.8	90.9	98.2	88.2	118	112.4	97	0.938727	0.546694	1.10833	0.362974	0.846976	0.0998851
R0LJC6	Beta-soluble NSF attachment protein (Fragment)	29.689	5.31	104	95	101.7	90.9	88.9	94.4	105.1	116.1	103.9	0.911872	0.0610636	1.08114	0.16915	0.843433	0.0340023
R0LJE7	Eukaryotic translation initiation factor 5B (Fragment)	137.587	5.44	93.8	87.6	92.1	103.8	105.3	104.7	102.4	107	103.2	1.14735	0.014564	1.14296	0.00607664	1.00384	0.809223
R0LJH1	Sec1 family domain-containing protein 1 (Fragment)	70.356	5.85	97.1	92.1	87.8	110.8	108.3	104.9	92.1	99.7	107.3	1.16968	0.0120012	1.07978	0.239341	1.08325	0.190368
R0LJL9	Frataxin, mitochondrial (Fragment)	13.782	4.88		99.2	110		111.3	86.1		89.5	103.9	0.943595	0.939373	0.924474	0.917543	1.02068	0.978644
R0LJQ1	TBC1 domain family member 8B (Fragment)	123.545	5.64	121.8			98.9			79.3			0.811987	0.897835	0.651067	0.801417	1.24716	0.891908
R0LJQ4	Protein GPR107 (Fragment)	60.254	6.04	82			119.8			98.2			1.46098	0.809018	1.19756	0.90553	1.21996	0.896087
R0LJV7	Fibrillin-2 (Fragment)	290.958	4.72	78.4	96.1	112.6	109.7	99.4	99	111.8	104.5	88.4	1.07315	0.560591	1.0613	0.654733	1.01116	0.8931
R0LJW6	Carbonyl reductase 4 (Fragment)	25.429	9.25	98	100.1	99.7	101.4	92	106.1	100.7	107.9	94.2	1.00571	0.904402	1.01679	0.716139	0.989102	0.857141
R0LJZ9	UMP-CMP kinase 2, mitochondrial (Fragment)	16.421	5.1	32.8	50.3	30.5	126.1	115.8	120.2	141	133.9	149.3	3.1875	0.00155943	3.73415	0.000320474	0.853607	0.0232393
R0LK03	UPF0582 protein C13orf37 (Fragment)	5.443	5.19	79.1			96.2			124.7			1.21618		1.57649		0.771451
R0LK07	Putative metallophosphoesterase CSTP1 (Fragment)	33.316	5.53	125.8	114.8	107.2	108.5	93.8	105.5	65.6	91.4	87.3	0.884991	0.132681	0.702415	0.0290124	1.25993	0.100326
R0LK18	Tudor domain-containing protein 3 (Fragment)	82.168	8.68	47.7	77.9	93.8	105.3	104.5	84.9	147.1	117.6	121.3	1.34321	0.197024	1.75934	0.0333076	0.763472	0.0621891
R0LK26	LYR motif-containing protein 1 (Fragment)	14.42	9.76	103.6			89.6			106.8			0.864865		1.03089		0.838951
R0LK44	Limkain-b1 (Fragment)	193.602	7.71		99.2	102.9		102.7	96.7		98.2	100.4	0.98664	0.985749	0.982682	0.981481	1.00403	0.995739
R0LK53	Glycerophosphodiester phosphodiesterase 1 (Fragment)	30.232	6.52	84.9	80.3		97.9	118.7		117.2	101		1.31114	0.231944	1.32082	0.167494	0.992667	0.957417
R0LK54	GTP:AMP phosphotransferase mitochondrial (Fragment)	20.812	5.48	73.6	126.9	97.2	167.9	80.1	107	58.5	93	95.8	1.19248	0.568805	0.830702	0.441022	1.4355	0.303558
R0LKA3	Hydroxymethylglutaryl-CoA lyase (Fragment)	25.304	7.61	83.4	100.7	104.5	116.7	92.2	99.8	99.9	107.1	95.8	1.06965	0.529179	1.0492	0.562608	1.01948	0.821821
R0LKE5	Poly(A) RNA polymerase, mitochondrial (Fragment)	58.971	9	88.3	95.8	95	105.3	104.8	98.2	106.4	99.4	106.7	1.10462	0.0420617	1.11967	0.0297717	0.98656	0.693667
R0LKG1	Transmembrane protein 11 (Fragment)	19.551	6.51	109	90.2	107.4	105.2	104.1	99.8	85.8	105.7	92.8	1.00815	0.904545	0.927267	0.425093	1.08723	0.289659
R0LKG9	Arylamine N-acetyltransferase, liver isozyme (Fragment)	33.061	6		109.3	120.3		77.1	104.6		113.5	75.1	0.791376	0.764003	0.821429	0.80164	0.963415	0.962306
R0LKH5	Estradiol 17-beta-dehydrogenase 2 (Fragment)	42.09	8.1	87.9		97.8	65.7		75.1	146.4		127.1	0.758212	0.0816195	1.47281	0.089039	0.514808	0.0516059
R0LKI9	Putative quinone oxidoreductase (Fragment)	37.334	8.27	65.6		84.6	103.9		140.1	130.5		75.3	1.6245	0.566286	1.37017	0.70843	1.18562	0.832882
R0LKU3	[Pyruvate dehydrogenase [acetyl-transferring]]-phosphatase 2, mitochondrial (Fragment)	60.824	6.49		132.1	111.1		83.2	92.7		84.7	96.3	0.723273	0.681855	0.744243	0.706828	0.971823	0.969861
R0LKW7	Inositol 1,4,5-trisphosphate receptor type 1 (Fragment)	315.022	6.07	71.2	94.7		117.7	105.9		111.1	99.4		1.3478	0.202988	1.26884	0.274198	1.06223	0.513104
R0LKY1	ELAV-like protein (Fragment)	37.281	9.13	81.3	92.9	92.8	105.4	99.6	99	113.2	107.5	108.2	1.13858	0.0651163	1.23184	0.0190444	0.924293	0.0386897
R0LKZ6	ADP-ribose pyrophosphatase, mitochondrial (Fragment)	35.157	6.7	101.3	90.6	99	90.3	109.7	97.7	108.4	99.7	103.3	1.02338	0.749812	1.07047	0.176616	0.956005	0.51825
R0LKZ7	Coxsackievirus and adenovirus receptor-like protein (Fragment)	38.469	7.24	80	90.2	77.9	113.9	97.9	99.8	106.1	111.9	122.3	1.25595	0.0319267	1.37162	0.0081105	0.915663	0.239427
R0LL11	Secernin-1 (Fragment)	46.304	4.86	84.2	100.4	98.4	112.5	112.6	102	103.3	87	99.6	1.15583	0.0847601	1.02438	0.762083	1.12832	0.117537
R0LL58	RNA-binding protein 12 (Fragment)	93.183	8.62	87.4	91.8	93.7	111	100.9	104.1	101.7	107.3	102.2	1.15793	0.0212841	1.14034	0.00785922	1.01542	0.67415
R0LL68	28S ribosomal protein S23, mitochondrial (Fragment)	13.578	5.63	99.5	99.9	117.3	108.8	74.3	84.5	91.6	125.8	98.2	0.844964	0.254379	0.996527	0.977474	0.847909	0.335977
R0LLA0	Tyrosine-protein phosphatase non-receptor type 11 (Fragment)	68.541	7.21	101.2			95.2			103.6			0.940711		1.02372		0.918919
R0LLC4	WD repeat domain phosphoinositide-interacting protein 3 (Fragment)	35.693	7.75	91.7	100.3	91.4	88.7	105.3	104.8	119.6	94.3	103.8	1.05434	0.466275	1.12103	0.257955	0.94051	0.533054
R0LLD1	FUN14 domain-containing protein 1 (Fragment)	16.165	8.97	91.9		83.7	90.9		113.6	117.2		102.7	1.16458	0.409911	1.25228	0.148817	0.929968	0.633924
R0LLD9	MACRO domain-containing protein 2 (Fragment)	4.033	7.01	101	96.4	101	108.2	97.4	100.5	90.8	106.2	98.5	1.0258	0.52501	0.990282	0.852876	1.03587	0.557698
R0LLG6	Mps one binder kinase activator-like 2 (Fragment)	26.382	6.99	97.5			96.5			106			0.989744	0.994846	1.08718	0.958337	0.910377	0.953236
R0LLK0	Transcription regulator protein BACH1 (Fragment)	85.313	4.96	99.3			92.6			108.1			0.932528	0.96302	1.08862	0.95509	0.856614	0.918647
R0LLK8	Decorin (Fragment)	39.619	8.32	83.9	97.3	96.7	108.1	88.1	106.9	108	114.7	96.3	1.09068	0.350599	1.14789	0.122117	0.950157	0.564168
R0LLM0	Homeobox protein PKNOX2 (Fragment)	51.546	4.82
R0LLU0	Cytokine receptor-like factor 3 (Fragment)	46.044	5.06	77.7		96.2	102.9		95.7	119.4		108.1	1.14204	0.86193	1.30822	0.730437	0.872967	0.858115
R0LLX6	NADH dehydrogenase [ubiquinone] 1 alpha subcomplex subunit 6 (Fragment)	9.94	9.36	122.8	113.8	105.5	98.4	92.3	95.7	78.8	93.9	98.8	0.837182	0.0524703	0.793628	0.0413313	1.05488	0.500729
R0LM44	Ras-related protein M-Ras (Fragment)	23.774	8.81
R0LM55	Translin (Fragment)	20.192	8.1	87.2	97.1	99.4	108.2	96.5	97.8	104.6	106.3	102.8	1.06627	0.299732	1.10575	0.107506	0.964297	0.421707
R0LM68	WD repeat-containing protein 43 (Fragment)	67.245	5.33	91.4	104.3	109.3	88.6	100.8	91.8	120	94.9	99	0.921967	0.295	1.02918	0.770646	0.895827	0.298396
R0LM85	Myosin light chain kinase, smooth muscle (Fragment)	210.503	5.82	85.6	101.6	83.7	107	97.3	110.9	107.4	101.2	105.5	1.16353	0.108841	1.15947	0.115526	1.0035	0.939744
R0LM97	Protein transport protein Sec16B (Fragment)	70.977	7.52	81.8	79.9	99.8	108.1	108.8	94.1	110.1	111.3	106.1	1.18929	0.111617	1.25239	0.0663597	0.949618	0.371481
R0LMC1	AT-rich interactive domain-containing protein 1A (Fragment)	206.343	6.68
R0LMG8	Nuclear receptor-binding protein (Fragment)	53.386	6.13		91.9	82.2		100.5	99.7		107.6	118	1.14991	0.85407	1.29581	0.738074	0.887411	0.874761
R0LMH6	UPF0568 protein C14orf166-like protein (Fragment)	25.605	5.69	97.1	99.1	102.3	103.9	103.1	100.2	98.9	97.9	97.5	1.02915	0.204777	0.98593	0.455987	1.04383	0.0484315
R0LMH7	BTB/POZ domain-containing protein KCTD8 (Fragment)	48.443	7.49	93.8	97.5	81.9	105	94.9	111.5	101.2	107.7	106.6	1.13982	0.132055	1.15483	0.0790482	0.987005	0.812691
R0LMH9	ADP-ribosylation factor 6 (Fragment)	20.583	8.92	96.4	104.7	95.6	103.2	99.7	101.1	100.5	95.6	103.3	1.0246	0.49821	1.0091	0.819444	1.01536	0.581734
R0LMJ4	Atlastin-2 (Fragment)	61.329	5.45	111.7	111	101.6	96.9	94.1	102.4	91.4	94.8	96	0.904718	0.0694127	0.870182	0.034768	1.03969	0.270446
R0LMK2	Cardiolipin synthetase (Fragment)	22.104	9
R0LMK9	Zinc finger E-box-binding homeobox 2 (Fragment)	133.467	6.02
R0LML0	Aldose 1-epimerase (Fragment)	38.185	6.58	133.7	102.9	120.5	100.8	95.5	94	65.5	101.6	85.5	0.812938	0.123457	0.707365	0.065726	1.14925	0.351564
R0LMN8	Nucleoredoxin (Fragment)	35.798	4.82		86.9	92.6		110.4	107.1		102.7	100.3	1.2117	0.801484	1.13092	0.870942	1.07143	0.927081
R0LMP3	Plexin-A1 (Fragment)	48.761	6.64	116			89			95			0.767241		0.818966		0.936842
R0LMS4	Cathepsin L1 (Fragment)	34.305	5.95	112.2			117			70.8			1.04278		0.631016		1.65254
R0LMS8	Golgi reassembly-stacking protein 1 (Fragment)	43.979	4.54	115.6	99.8	95	98.7	107.8	103.5	85.6	92.4	101.5	0.998711	0.985623	0.900451	0.25973	1.10912	0.145903
R0LMT5	40S ribosomal protein S17 (Fragment)	8.88	9.76	121			77.3			101.7			0.638843		0.840496		0.760079
R0LMU9	Sentrin-specific protease 8 (Fragment)	23.989	6.62			90.7			104.5			104.9	1.15215	0.925446	1.15656	0.923466	0.996187	0.997974
R0LMV3	Casein kinase I isoform gamma-1 (Fragment)	50.882	8.56	83			110.3			106.7			1.32892		1.28554		1.03374
R0LMV5	6-phosphofructo-2-kinase/fructose-2, 6-biphosphatase 2 (Fragment)	49.229	6.39	102			90.5			107.5			0.887255		1.05392		0.84186
R0LMV6	Protein farnesyltransferase/geranylgeranyltransferase type-1 subunit alpha (Fragment)	37.233	5.19	103	105.8		94.8	97.2		102.2	97		0.91954	0.911479	0.954023	0.950184	0.963855	0.961014
R0LMX0	Ligatin (Fragment)	64.869	6.05	83			106.3			110.7			1.28072	0.87956	1.33373	0.861107	0.960253	0.979736
R0LMY4	Calcyphosin-like protein (Fragment)	23.976	5.57	77.8	107.2	84.3	99.6	84.6	112.4	122.7	108.1	103.4	1.10137	0.490959	1.241	0.123249	0.887493	0.281018
R0LMZ0	Translation initiation factor IF-2, mitochondrial (Fragment)	81.079	8.03		104.5	104.3		95.8	99.2		99.8	96.4	0.933908	0.927722	0.939655	0.934171	0.993884	0.993496
R0LN18	Spectrin beta chain, brain 1 (Fragment)	274.207	5.53	101.1	100	97.8	106.5	102.4	104.1	92.4	97.6	98.1	1.04717	0.0395896	0.963868	0.178073	1.08643	0.0248225
R0LN24	Anaphase-promoting complex subunit 1 (Fragment)	204.738	6.25	77.1			116.8			106.1			1.51492		1.37613		1.10085
R0LN54	Phosphoribosyl pyrophosphate synthetase-associated protein 2 (Fragment)	40.731	7.17	89.9	104.5		92	100.2		118.1	95.2		0.988683	0.91028	1.09722	0.569355	0.901078	0.520136
R0LN63	60S acidic ribosomal protein P2	12.005	4.49	85.7	98.9	103.8	103.2	100.3	90.3	111.2	100.8	105.9	1.01872	0.80184	1.10229	0.206309	0.92419	0.183078
R0LN69	Soluble calcium-activated nucleotidase 1 (Fragment)	44.161	6.16	82.4		95.4	105.5		93.2	112.1		111.4	1.11755	0.363576	1.25703	0.175537	0.889038	0.29227
R0LN71	Interferon regulatory factor 3 (Fragment)	43.975	6.28		57.2	57.3		118.6	127.9		124.1	114.8	2.15284	0.407829	2.08646	0.420544	1.03181	0.966878
R0LN98	Cytoplasmic polyadenylation element-binding protein 2 (Fragment)	52.088	7.27	114.3			91.3			94.4			0.798775	0.890127	0.825897	0.90589	0.967161	0.983313
R0LNA6	Synembryn-B (Fragment)	55.42	5.53	79.5	89.2	80.2	142.3	95	133.7	78.2	115.8	86.1	1.49056	0.101549	1.12535	0.462703	1.32453	0.180904
R0LNB4	Serum response factor-binding protein 1 (Fragment)	48.892	9.76
R0LNB5	UPF0027 protein C22orf28-like protein (Fragment)	9.407	8	102.1	99.6	105	105.6	104.9	103.1	92.4	95.5	91.9	1.0225	0.279343	0.912292	0.0120055	1.1208	0.00204914
R0LNE5	T-complex protein 1 subunit delta (Fragment)	53.295	6.57	90.1	93.3		94.8	95		115	111.7		1.0349	0.29416	1.2361	0.0111167	0.83723	0.0559648
R0LNI3	Elongation factor 1-beta (Fragment)	21.85	4.77	113.2	106.2	108.9	96.6	106.6	100.6	90.2	87.2	90.5	0.925373	0.0905371	0.816022	0.00312755	1.13401	0.0414776
R0LNK7	Nodal modulator 2 (Fragment)	128.527	5.86	102.2	100.8	100.7	102.6	103.4	99.9	95.2	95.8	99.4	1.00724	0.576389	0.956207	0.0634273	1.05337	0.0396836
R0LNL3	Alpha-aspartyl dipeptidase (Fragment)	19.924	5.22	97.7		110.1	108.4		78.6	93.9		111.3	0.899904	0.612067	0.987488	0.915306	0.911306	0.661388
R0LNL5	Acyl-coenzyme A synthetase ACSM3, mitochondrial (Fragment)	65.366	8	70.8	87.1	93.2	111.6	121.3	114	117.6	91.6	92.8	1.38152	0.026646	1.20271	0.194878	1.14868	0.21274
R0LNQ5	Molybdenum cofactor biosynthesis protein 1 B (Fragment)	64.102	8.25	79.9	95.3	125.7	130.7	106.2	91.5	89.4	98.5	82.8	1.09139	0.631733	0.899634	0.539885	1.21315	0.228849
R0LP01	Protein BUD31-like protein (Fragment)	17.015	8.82	80.4	90.6	95.1	108.8	108	100.2	110.8	101.4	104.7	1.19128	0.0385104	1.19091	0.0387032	1.00032	0.993568
R0LP03	FUN14 domain-containing protein 2	23.114	8.69	98	97.3	92	107	112.4	119.2	95	90.2	88.8	1.17856	0.0226128	0.953707	0.171779	1.23577	0.0120352
R0LP49	Desmuslin (Fragment)	171.893	5	76.3			97.2			126.5			1.27392		1.65793		0.768379
R0LP55	COUP transcription factor 2 (Fragment)	49.379	8.66	85.9	99	100.7	124.6	104.3	112.8	89.5	96.7	86.6	1.19643	0.0708517	0.955182	0.492278	1.25257	0.040705
R0LPA9	Cation-transporting ATPase (Fragment)	121.883	8.05	86.7	104.4	96.6	108.6	102.8	109.6	104.7	92.7	93.8	1.11575	0.150363	1.01217	0.864789	1.10234	0.104587
R0LPB0	D-aspartate oxidase (Fragment)	37.135	8.91	84.2	111.7	100.2	116.5	94.4	105.6	99.3	93.8	94.2	1.0689	0.543571	0.97028	0.751122	1.10164	0.263353
R0LPD3	Transmembrane 9 superfamily member (Fragment)	74.702	7.21	87.5	91.9	94.9	101.8	111.5	95.8	110.7	96.7	109.3	1.12687	0.110325	1.15458	0.0677084	0.976003	0.711717
R0LPE8	39S ribosomal protein L53, mitochondrial (Fragment)	8.986	9.25	126.2	112.7		59.7	90.6		114	96.7		0.629134	0.5766	0.881959	0.869101	0.713336	0.67501
R0LPF8	Hepatocyte growth factor receptor (Fragment)	157.163	7.4	109.2			93.4			97.4			0.855311		0.891941		0.958932
R0LPG6	Exportin-2 (Fragment)	111.798	5.72	101.3	100.7	104.1	100	94.9	103.5	98.7	104.4	92.4	0.974845	0.420518	0.965371	0.418175	1.00981	0.833103
R0LPH1	Serine/threonine-protein kinase 4 (Fragment)	54.16	5.03	84.1	87.8	80.8	105.2	95.1	111.1	110.7	117.1	108.1	1.23229	0.0367973	1.32924	0.00157916	0.927062	0.221368
R0LPK6	Sterile alpha motif domain-containing protein 9-like (Fragment)	183.551	7.49		61.3	59.1		115.9	121.3		122.8	119.5	1.9701	0.445471	2.01246	0.435503	0.978952	0.977455
R0LPK7	Galectin (Fragment)	12.17	4.78	129	93.1	123.2	90.9	102.4	85.9	80.1	104.6	90.9	0.808572	0.175993	0.798147	0.165698	1.01306	0.896686
R0LPL6	Asparagine synthetase [glutamine-hydrolyzing] (Fragment)	64.11	6.87	85.8	105	95.9	90	83.9	96.1	124.2	111.2	108	0.941751	0.45245	1.19777	0.064626	0.786255	0.0193238
R0LPN7	Golgin subfamily A member 3 (Fragment)	171.731	5.2	86.2	91.2	97.2	106.2	96.9	94.2	107.5	111.9	108.6	1.08267	0.193455	1.19446	0.0185958	0.906402	0.0928063
R0LPQ5	Phosphoglycerate mutase family member 5 (Fragment)	25.766	8.81	84.7	87.8	93.7	101.9	107.3	114.4	113.4	104.9	91.9	1.21563	0.0156522	1.16529	0.129704	1.0432	0.577538
R0LPX2	Serine/threonine-protein kinase receptor (Fragment)	60.453	6.13	91.1			100.7			108.2			1.10538	0.95013	1.18771	0.915107	0.930684	0.964165
R0LPZ6	Thioredoxin domain-containing protein 5 (Fragment)	39.395	6.25	113.6	97.7	104.5	103.6	115.5	100.5	82.8	86.9	95	1.01203	0.854764	0.838189	0.0465191	1.2074	0.0372556
R0LQ01	LYR motif-containing protein 4 (Fragment)	5.691	9.45	95			89.4			115.6			0.941053	0.967823	1.21684	0.897386	0.773356	0.866952
R0LQ12	23 kDa cortical cytoskeleton-associated protein (Fragment)	25.399	4.68	101.8	112.8	100.2	105	101.7	103	93.2	85.5	96.8	0.983799	0.713264	0.875159	0.0664024	1.12414	0.0661206
R0LQ16	Alpha-2-macroglobulin receptor-associated protein (Fragment)	36.972	7.33	80.9			107.3			111.8			1.32633		1.38195		0.95975
R0LQ26	A-kinase anchor protein 9	144.403	5.47	89.8	98.7	94.2	110.4	106.3	104	99.8	95	101.8	1.13442	0.0194545	1.04917	0.232889	1.08125	0.0435876
R0LQ46	Leucine-rich repeat and WD repeat-containing protein 1 (Fragment)	71.769	7.69	86.2	104.3	91.7	99.4	68.7	102.2	114.3	127	106.1	0.957831	0.763018	1.23104	0.0560348	0.778066	0.123809
R0LQ64	SH3 and multiple ankyrin repeat domains protein 3 (Fragment)	189.896	8.69	81		89.2	109.8		103.8	109.1		107.1	1.25499	0.058996	1.27027	0.0968275	0.987974	0.741541
R0LQ68	Transcription factor 25 (Fragment)	71.342	5.39	92.2	90.4		106.2	107.3		101.6	102.3		1.16922	0.836917	1.11665	0.883952	1.04708	0.951274
R0LQ75	AP-1 complex subunit beta-1 (Fragment)	102.198	5.33	105.6	87.4	96.4	106.3	100.6	106.3	88.1	112	97.4	1.08224	0.266966	1.02799	0.773318	1.05277	0.534771
R0LQ88	Phosphoserine phosphatase (Fragment)	25.127	6.4	163.8	118.5	103.4	65.8	88.6	94.1	70.4	92.9	102.5	0.644283	0.111619	0.689137	0.14553	0.934913	0.677408
R0LQD7	PRKCA-binding protein (Fragment)	45.887	5.72
R0LQK3	ATP synthase subunit epsilon, mitochondrial (Fragment)	5.789	9.99	98.8	109.2	121.1	105.5	100	87.2	95.7	90.8	91.7	0.889395	0.224998	0.845336	0.112187	1.05212	0.470245
R0LQS9	DNA-directed RNA polymerases I and III subunit RPAC1 (Fragment)	33.839	5.71			116.1			94.6			89.3	0.814815	0.893057	0.769165	0.864275	1.05935	0.969461
R0LQT9	Lymphoid-specific helicase (Fragment)	91.404	8.37	84.1	76.2	99.7	96.7	72.9	74.6	119.2	150.9	125.7	0.939231	0.636855	1.52231	0.0227338	0.616978	0.0165128
R0LQU1	60 kDa SS-A/Ro ribonucleoprotein (Fragment)	60.367	7.59	128.9		114.6	96.7		95.1	74.4		90.3	0.78768	0.757102	0.676386	0.626479	1.16454	0.841845
R0LQU7	Adenosine kinase (Fragment)	37.967	6.27	138.8	108.7	117	83.3	97.6	92.5	78	93.7	90.5	0.750069	0.0590553	0.719342	0.0428573	1.04272	0.589279
R0LQW2	Peptidyl-prolyl cis-trans isomerase (Fragment)	14.407	8.94	88.6	93.1	102.5	117.9	103.1	100.2	93.5	103.8	97.3	1.13019	0.151522	1.03659	0.535623	1.09029	0.248255
R0LQW6	Ribosome biogenesis protein BMS1-like protein (Fragment)	148.875	6.27	86.2	101	103	103.7	105.7	100.4	110.1	93.3	96.6	1.06754	0.342839	1.03377	0.680976	1.03267	0.596211
R0LR17	S-adenosylmethionine synthase (Fragment)	43.868	6.54	119	103.4	98.5	99.6	101.7	99.1	81.4	94.9	102.4	0.936117	0.384105	0.868495	0.181813	1.07786	0.36002
R0LR33	Cell division protein kinase 3 (Fragment)	36.312	9.33		64.8	100.1		99.7	91.5		135.5	108.5	1.15949	0.849717	1.47968	0.633538	0.783607	0.754435
R0LR62	Uncharacterized protein C20orf116 (Fragment)	31.432	5.02	95	94.2	94.8	104.1	107.5	101.8	101	98.2	103.4	1.10352	0.0253534	1.06549	0.0507988	1.03569	0.183316
R0LR68	Nucleolar GTP-binding protein 1 (Fragment)	38.983	9.41	108		85.1	86.4		93.6	105.5		121.3	0.93216	0.66948	1.17452	0.362455	0.793651	0.165109
R0LRB1	Exosome complex exonuclease RRP42 (Fragment)	23.922	4.97	107.2	100.4	101.9	95.6	96.7	101.1	97.2	102.9	97.1	0.947981	0.116727	0.960258	0.219456	0.987214	0.645745
R0LRH2	60S ribosomal protein L4 (Fragment)	33.945	10.81	108.8	103.2	113.9	94.1	104.9	94.3	97.1	91.9	91.8	0.899969	0.0840483	0.861614	0.0216883	1.04452	0.373512
R0LRI8	NADH dehydrogenase [ubiquinone] 1 alpha subcomplex subunit 2 (Fragment)	7.44	8.79	110.7	113.1	118	99.4	89.2	84.1	90	97.7	97.9	0.797835	0.0210526	0.835576	0.00570051	0.954832	0.46504
R0LRK1	Ubiquitin domain-containing protein 2 (Fragment)	23.927	6.3	82.1	85.5		97.8	91.6		120.1	122.9		1.13007	0.123762	1.44988	0.00396943	0.779424	0.0402212
R0LRM7	Destrin (Fragment)	18.531	7.91	89.9	92.5	95.2	102.4	101.4	102.4	107.7	106.1	102.3	1.10303	0.0207894	1.13869	0.00443889	0.968681	0.170901
R0LRQ4	Bisphosphoglycerate mutase (Fragment)	29.661	6.62	57.1			52.5			190.4			0.91944	0.958136	3.3345	0.609606	0.275735	0.599082
R0LRT6	Thioredoxin, mitochondrial (Fragment)	4.185	5.11		117.2	108.9		105.7	103.9		77.1	87.2	0.927023	0.920034	0.72667	0.684148	1.27572	0.752236
R0LS23	Tripartite motif-containing protein 13 (Fragment)	46.889	6.98	77.1	82	80.6	105.5	109.4	103.4	117.4	108.6	116	1.32791	0.000396208	1.42678	0.00147565	0.930702	0.0826827
R0LS91	Regulator of nonsense transcripts 2 (Fragment)	147.09	5.59	73.8	99.8	88.4	116.9	94.3	104.8	109.3	105.9	106.9	1.20611	0.146512	1.22939	0.114369	0.981062	0.786182
R0LSA3	Transmembrane protein 195 (Fragment)	38.348	7.24	130	88.5	103.4	94.6	126.8	86.3	75.4	84.8	110.3	0.955887	0.798132	0.840323	0.345848	1.13752	0.486888
R0LSB5	FAST kinase domain-containing protein 2 (Fragment)	75.847	8.81	101.6	101	78.9	101.7	106.2	119.8	96.8	92.9	101.4	1.16412	0.177585	1.0341	0.717151	1.12573	0.140652
R0LSD9	Phosphotriesterase-related protein (Fragment)	38.909	6.35	129.1	122.1	113.4	106.4	107	101.5	64.4	70.9	85.2	0.863686	0.053106	0.604772	0.004293	1.42812	0.0285371
R0LSF8	AMP deaminase 2	54.4	7.65		101.4	104.7		91.8	92.8		106.8	102.5	0.895682	0.884137	1.01553	0.983669	0.881988	0.868278
R0LSK5	Aflatoxin B1 aldehyde reductase member 2 (Fragment)	29.779	6.86	139	114.7	137.2	78.5	99.9	78.4	82.5	85.3	84.4	0.656946	0.0137113	0.645178	0.0263188	1.01824	0.850586
R0LSM1	Exosome complex exonuclease RRP44	44.289	6.28	89.2	79.6	99.6	102	96.4	104	108.8	123.9	96.4	1.12668	0.179073	1.22615	0.115253	0.91887	0.380721
R0LSN9	Myosin-VI (Fragment)	150.308	8.72	114	99.6	103.2	92.3	102.9	106.6	93.7	97.6	90.2	0.952652	0.457726	0.888573	0.0949471	1.07211	0.254355
R0LSP4	Tyrosine-protein kinase (Fragment)	60.755	7.03	109.3	112.8	108.2	90.1	90.2	101.8	100.6	97	89.9	0.854072	0.0413104	0.870421	0.0300041	0.981217	0.737611
R0LSQ0	E3 ubiquitin-protein ligase MIB1 (Fragment)	108.456	6.86	75.2	99.4	102.1	108.9	108.8	96.6	115.9	91.8	101.4	1.13589	0.28161	1.11709	0.385903	1.01682	0.843556
R0LSS6	Importin-7 (Fragment)	116.832	4.81	107.9	96.9	95.4	95.4	104.6	105.3	96.7	98.5	99.3	1.01699	0.754923	0.981013	0.679732	1.03667	0.376733
R0LSU2	Plastin-3 (Fragment)	68.349	5.91	113.5		110.8	89		91.4	97.5		97.8	0.80428	0.0070501	0.870709	0.056357	0.923707	0.0973498
R0LSU6	Sorting nexin-12 (Fragment)	12.946	8.48	98.7	97.6	103.6	102.6	104.5	103.3	98.7	97.8	93.1	1.03501	0.191175	0.965655	0.246984	1.07182	0.0465613
R0LSV8	Electron transfer flavoprotein-ubiquinone oxidoreductase, mitochondrial (Fragment)	67.242	7.81	98.3	102.5	111.6	101.5	103	92.1	100.1	94.5	96.4	0.949424	0.369485	0.931498	0.203015	1.01924	0.657136
R0LSZ8	Putative C6orf203-like protein	26.545	9.19	90	105.5	115.2	114.4	91.4	96	95.6	103.1	88.9	0.971355	0.784837	0.925652	0.424536	1.04937	0.59895
R0LT21	Sorting nexin-3 (Fragment)	12.886	8.18	74.8	87.5	83.3	115.4	111	109.9	109.8	101.5	106.8	1.3693	0.00665207	1.2952	0.00858875	1.05721	0.11763
R0LT49	CDK5 regulatory subunit-associated protein 1-like 1 (Fragment)	58.303	7.12
R0LT90	ATP-dependent RNA helicase SUPV3L1, mitochondrial (Fragment)	81.048	7.69	91.8	89.9	88.7	106.4	109.6	101.7	101.8	100.6	109.5	1.17493	0.0117057	1.15348	0.0288191	1.0186	0.621728
R0LTD4	Exocyst complex component 4 (Fragment)	107.955	6.52	87.7	92	94.4	110.5	120.5	110.7	101.8	87.4	94.9	1.24663	0.00782356	1.03648	0.523386	1.20275	0.024427
R0LTH4	Transmembrane emp24 domain-containing protein 2 (Fragment)	17.162	6.95	96.3	100.4	90.1	106.8	102.8	104.6	96.9	96.8	105.3	1.09554	0.0778282	1.04254	0.378717	1.05084	0.206357
R0LTK9	Glycerol-3-phosphate acyltransferase, mitochondrial (Fragment)	94.32	8.18	169.5	138.3	144.7	63.2	84.8	83.3	67.2	76.9	72	0.51116	0.00444281	0.477569	0.00957934	1.07034	0.554168
R0LTM3	Long-chain-fatty-acid--CoA ligase 5 (Fragment)	75.989	7.3	139.9	112.5	127.8	81.5	105.6	81.7	78.7	81.9	90.5	0.706996	0.0300219	0.660442	0.0191024	1.07049	0.552127
R0LTN3	Macrophage erythroblast attacher (Fragment)	43.053	8.6	84.9	88	87.8	105	104.9	105.1	110.1	107.1	107.1	1.20829	0.00296888	1.24396	0.000115751	0.971323	0.0897128
R0LTP1	Putative histone-lysine N-methyltransferase NSD2 (Fragment)	155.488	8.84	81		98.2	108.7		96.9	110.3		104.9	1.14732	0.346842	1.20089	0.262444	0.95539	0.563356
R0LTQ1	Alpha-adducin (Fragment)	84.514	6.21	71.6	93	79.6	93.2	93.1	111.1	135.2	113.9	109.3	1.21785	0.109722	1.46765	0.0219212	0.829799	0.116557
R0LTR8	YEATS domain-containing protein 4 (Fragment)	24.988	8.43	77.6			103.8			118.6			1.33763	0.859801	1.52835	0.80338	0.875211	0.933879
R0LTS7	Nucleoside-triphosphate diphosphatase (Fragment)	20.512	5.64	111.8	119.4	111.7	96.7	93.5	94.5	91.5	87	93.7	0.830271	0.0096365	0.793817	0.00235482	1.04592	0.156842
R0LTS8	Disks large-like protein 1 (Fragment)	102.797	5.86	100.1	91.6	101.9	105.4	106.7	99.1	94.4	101.7	99	1.05995	0.21751	1.00511	0.903158	1.05456	0.166379
R0LU47	Myosin heavy chain, skeletal muscle, adult (Fragment)	181.748	6	124.6			92.7			82.7			0.743981		0.663724		1.12092
R0LU68	Eukaryotic translation initiation factor 3 subunit D (Fragment)	63.001	6.81	97.9	94.1	100.3	105.6	102.3	99	96.6	103.6	100.7	1.04995	0.137504	1.02942	0.351628	1.01994	0.512462
R0LU78	Cdc42 effector protein 1	42.954	8.7			81.6			117.5			100.9	1.43995	0.827769	1.23652	0.895935	1.16452	0.924625
R0LUA8	T-complex protein 1 subunit alpha (Fragment)	58.585	6.32	101.7	100.2	102.5	103	98.6	96.4	95.2	101.2	101.1	0.978975	0.389616	0.977332	0.368132	1.00168	0.954985
R0LUJ5	Protein transport protein Sec24C (Fragment)	121.548	6.89	95	90.9	94	106.8	106.6	99.8	98.3	102.5	106.2	1.11897	0.0228751	1.09682	0.0384315	1.0202	0.558315
R0LUM4	Translation initiation factor eIF-2B subunit beta (Fragment)	32.025	5.91	95.3	93.9	95.4	99.2	95.3	105.8	105.5	110.8	98.8	1.05517	0.227732	1.10717	0.0967904	0.953031	0.347621
R0LUP7	AP-3 complex subunit mu-1 (Fragment)	47.03	6.95	89.2	91.2	76.7	104.8	112.8	111.1	106	96	112.2	1.27849	0.018066	1.22209	0.0438708	1.04615	0.429919
R0LUR2	SNW domain-containing protein 1 (Fragment)	62.024	9.52		92.9	98.8		100.6	94.8		106.5	106.4	1.0193	0.979756	1.11059	0.889646	0.917802	0.909533
R0LUR8	Zinc finger CCHC domain-containing protein 24	18.21	9.03	85.3	91.3	90.7	123.6	128.6	112.8	91.1	80	96.6	1.36551	0.0108268	1.0015	0.981531	1.36347	0.00866585
R0LUZ2	Uncharacterized protein	52.697	9.25	52	85.6	129.3	187.3	121.2	84.4	60.6	93.3	86.4	1.47209	0.330324	0.900337	0.743235	1.63504	0.227542
R0LV18	Cysteine and glycine-rich protein 1 (Fragment)	20.542	8.66	87.6	90.9	80.6	121.7	102	110.9	90.7	107	108.5	1.29139	0.0290258	1.18178	0.0918233	1.09275	0.305222
R0LV45	Cyclin-A2 (Fragment)	32.125	6.28
R0LV93	BRO1 domain-containing protein BROX (Fragment)	46.357	7.83	100.3			110.2			89.6			1.0987		0.89332		1.22991
R0LVG2	E3 ubiquitin-protein ligase MIB2 (Fragment)	91.198	6.68	92.4	100.4	96.3	105.3	106.4	94.7	102.4	93.1	109	1.05984	0.271764	1.05327	0.394244	1.00624	0.920324
R0LVH7	E3 ubiquitin-protein ligase BRE1A (Fragment)	116.037	5.66	82.2	82.1	88.8	101.1	90.6	105.9	116.7	127.3	105.4	1.17582	0.0624413	1.38048	0.0262406	0.851746	0.0975067
R0LVN5	Echinoderm microtubule-associated protein-like 4 (Fragment)	107.305	6.23	90		95.1	106.3		100.4	103.8		104.5	1.11669	0.884037	1.12534	0.875999	0.992319	0.991827
R0LVQ1	Chronic lymphocytic leukemia deletion region gene 6 protein-like protein (Fragment)	17.894	6.37	84.1	95.4	103.4	102.9	101.5	98.4	113	103.1	98.2	1.07034	0.35777	1.11099	0.218179	0.963411	0.476097
R0LVR8	Long-chain-fatty-acid--CoA ligase 4 (Fragment)	79.1	8.37
R0LVY4	Protein FAM73B (Fragment)	65.875	5.62
R0LVY8	Programmed cell death 6-interacting protein (Fragment)	97.125	6.51	96.1	99.8	111.5	105.8	96.7	96.5	98.1	103.5	92.1	0.972674	0.645012	0.955433	0.471793	1.01805	0.714723
R0LW17	Formin-binding protein 1 (Fragment)	71.24	5.85	78	108.2	92.3	110.7	94.9	106.9	111.3	96.9	100.8	1.12208	0.334586	1.10952	0.374566	1.01133	0.864634
R0LW43	Signal transducing adapter molecule 1 (Fragment)	58.137	4.91		108	98		91.5	103.1		100.6	98.8	0.94466	0.940011	0.967961	0.965552	0.975928	0.974234
R0LW73	Complement C1q subcomponent subunit B (Fragment)	31.918	9.23	46.1	59.5	55.6	127.7	131.9	136.7	126.2	108.7	107.6	2.45844	0.000212471	2.12469	0.00203629	1.15708	0.0799772
R0LWE4	UPF0415 protein C7orf25-like protein (Fragment)	47.531	6.55	91.6	88.2	89	100.3	98	99.1	108.1	113.8	111.8	1.1064	0.00269431	1.24144	0.000987278	0.89122	0.0101466
R0LWF3	Switch-associated protein 70 (Fragment)	64.542	6.21	67.4	90.8	62.6	121.7	102.6	120.4	110.9	106.7	117	1.56114	0.0218855	1.5154	0.0374931	1.03019	0.657891
R0LWG0	Polyadenylate-binding protein (Fragment)	70.599	9.42	101.9	81.1	97.7	97	110.5	90.6	101.1	108.3	111.6	1.06199	0.53922	1.14357	0.156576	0.92866	0.332377
R0LWH7	Phosphatidate cytidylyltransferase (Fragment)	49.489	7.24	92.4	79.7		108.4	118.3		99.2	101.9		1.31726	0.0834535	1.16851	0.251238	1.1273	0.216025
R0LWI2	Solute carrier family 23 member 2 (Fragment)	71.454	7.25	80.7	84.7	72.7	129.8	104.1	101	89.4	111.1	126.3	1.40655	0.056765	1.37253	0.0981119	1.02479	0.857387
R0LWK2	Importin-11 (Fragment)	115.754	5.38	68.1	105.4		110.3	95.9		121.6	98.7		1.18847	0.536925	1.26974	0.415806	0.935996	0.662533
R0LWP7	Putative GTP-binding protein Parf (Fragment)	72.545	4.96	95.4		76.9	112.1		110.8	92.5		112.3	1.29367	0.221678	1.18862	0.353683	1.08838	0.52817
R0LWQ1	Extracellular fatty acid-binding protein	43.995	8.73	15.5		38	198.5		128.2	86		133.8	6.10654	0.255363	4.10841	0.290265	1.48635	0.64136
R0LWZ4	Breast cancer metastasis-suppressor 1-like protein (Fragment)	33.162	6.21
R0LX13	Paraspeckle component 1 (Fragment)	47.017	8.79	79.4	82.5	109.3	114.3	105	98.3	106.4	112.5	92.4	1.17109	0.242302	1.14786	0.310173	1.02024	0.795323
R0LX31	Rab GDP dissociation inhibitor beta (Fragment)	41.742	5.55	105.5			102.2			92.3			0.96872		0.874882		1.10726
R0LX38	Peptidyl-prolyl cis-trans isomerase (Fragment)	18.041	7.01	96.4	95.7		97.9	96.7		105.8	107.6		1.01301	0.243218	1.11088	0.0307269	0.911903	0.0194701
R0LX52	Ankyrin repeat domain-containing protein 17 (Fragment)	259.149	6.71	87.6	97.3	105.4	107.4	103.6	92.2	105	99.1	102.4	1.04444	0.566297	1.0558	0.407663	0.989233	0.838355
R0LX71	Uncharacterized protein C10orf118 (Fragment)	103.932	6.24
R0LXD1	Ribosomal protein S6 kinase beta-1 (Fragment)	51.782	8.43	100.9	106.7	88.4	98.1	97.3	106.2	101	95.9	105.4	1.01892	0.779494	1.02128	0.751933	0.997684	0.95575
R0LXD4	Protein DDI1-like protein 2 (Fragment)	38.743	5.14	94.7	105.9	105.5	95.4	99.5	98.1	109.9	94.6	96.4	0.957204	0.357405	0.983012	0.790145	0.973745	0.644317
R0LXQ7	Homocysteine-responsive endoplasmic reticulum-resident ubiquitin-like domain member 2 protein (Fragment)	44.746	5.77	86.9	88		107	109.1		106.1	102.9		1.23556	0.0101284	1.19497	0.0390307	1.03397	0.224364
R0LXV5	Tripartite motif-containing protein 25 (Fragment)	70.33	7.3	107.6	107.6	98.8	95.6	102.6	97.9	96.8	89.8	103.3	0.942994	0.179476	0.923248	0.180396	1.02139	0.67085
R0LY04	Histone H3 (Fragment)	15.45	11.27	65.6	58.8	115.3	79.8	80.4	91.1	154.7	160.8	93.6	1.04839	0.849924	1.70672	0.115222	0.614275	0.130007
R0LY83	DNA mismatch repair protein (Fragment)	96.834	5.78	79.9	86.7	96.5	105.9	100.5	100.3	114.2	112.8	103.2	1.16572	0.0799419	1.25504	0.0233418	0.928831	0.137803
R0LYH4	Serine palmitoyltransferase 2 (Fragment)	58.554	8.06	88	97.9	100.2	104.7	97.9	99.3	107.3	104.1	100.5	1.05523	0.302954	1.09018	0.134015	0.967938	0.308132
R0LYJ5	Trifunctional purine biosynthetic protein adenosine-3 (Fragment)	106.493	7.58	122.4	102.2	107.8	96.6	102.6	87.9	80.9	95.1	104.3	0.863718	0.117838	0.843261	0.129641	1.02426	0.794317
R0LYJ7	ATP synthase subunit d, mitochondrial (Fragment)	13.79	5.88	104.9	107.3	104.5	109.3	94.8	102.2	85.8	97.9	93.2	0.967161	0.496728	0.874329	0.0563932	1.10618	0.149801
R0LYS8	RuvB-like helicase (Fragment)	45.309	6.07	92.7	93.4	94.4	99.6	99.5	100.3	107.8	107.1	105.3	1.06738	0.00151439	1.14153	0.000291602	0.935041	0.00646922
R0LYU2	DENN domain-containing protein 2D (Fragment)	52.77	8.27		99.2	79.1		105.4	114.2		95.4	106.7	1.23163	0.787141	1.13348	0.869894	1.08659	0.912629
R0LYX6	Complement component receptor 1-like protein (Fragment)	75.213	6.32	49.2	59.7	68.3	113.4	132.9	109	137.3	107.3	122.7	2.00508	0.00380302	2.0728	0.00591109	0.967329	0.74288
R0LYX9	Olfactomedin-like protein 3 (Fragment)	40.021	6.21		91.7			96.4			112		1.05125	0.973517	1.22137	0.895499	0.860714	0.921115
R0LZ04	Kinesin-like protein KIF11 (Fragment)	117.05	5.39	91.1			95			113.9			1.04281		1.25027		0.834065
R0LZ17	Protein S100 (Fragment)	10.136	4.84	58.2	117.5	57.6	134.4	50.2	152.8	107.4	132.3	89.6	1.44621	0.414092	1.41149	0.256169	1.0246	0.942282
R0LZD6	39S ribosomal protein L30, mitochondrial (Fragment)	13.504	9.89	102.9	111.1	112.5	103.2	91.8	99.8	93.8	97.1	87.7	0.90291	0.0802803	0.853292	0.0174017	1.05815	0.285669
R0LZG8	Thioredoxin domain-containing protein 9 (Fragment)	26.542	6.43	92	87.2		99.9	97.6		108.1	115.2		1.10212	0.117271	1.24609	0.046531	0.88446	0.144287
R0LZM3	Activating signal cointegrator 1 complex subunit 3 (Fragment)	251.713	6.71	96	103.5	102.1	89.6	94	92.1	114.4	102.5	105.8	0.914125	0.0438421	1.06996	0.183295	0.854354	0.0355856
R0LZN0	RAF proto-oncogene serine/threonine-protein kinase (Fragment)	75.32	9.32	83.2		98	101.9		93.6	115		108.4	1.07892	0.508069	1.23289	0.174089	0.875112	0.125347
R0LZR1	Methyltransferase-like protein 11A (Fragment)	26.564	6.42	95.3		99.7	98.9		96.3	105.8		104	1.00103	0.998913	1.0759	0.922722	0.93041	0.92378
R0LZS2	Acetyltransferase component of pyruvate dehydrogenase complex (Fragment)	48.962	5.4	138.1	121.1	129.9	80.7	92.4	83.8	81.1	86.5	86.3	0.660242	0.00273073	0.652531	0.006264	1.01182	0.815384
R0LZW3	Thymocyte nuclear protein 1 (Fragment)	26.412	7.59	86.8	104	94.6	112.3	95.8	107.4	100.9	100.2	98	1.10547	0.223742	1.048	0.456367	1.05483	0.380134
R0M006	Alpha-aminoadipic semialdehyde synthase, mitochondrial (Fragment)	102.98	6.81	111.4			94.3			94.3			0.846499		0.846499		1
R0M035	AFG3-like protein 2 (Fragment)	85.08	7.72	86.3	91.7	94.7	117.7	105.9	103.3	95.9	102.4	102	1.19875	0.0352724	1.10121	0.0479756	1.08858	0.172909
R0M0B2	PITSLRE serine/threonine-protein kinase CDC2L1 (Fragment)	90.924	5.71	75.6	90.8	90.4	114.1	98.7	100.7	110.2	110.5	108.9	1.22079	0.053214	1.28349	0.0388138	0.951153	0.382536
R0M0E4	Microtubule-associated protein RP/EB family member 1 (Fragment)	25.315	5.17	96.6	108	102.5	99.2	92.7	105.3	104.2	99.3	92.2	0.967763	0.538377	0.962879	0.47235	1.00507	0.925708
R0M0J0	Pre-mRNA branch site protein p14 (Fragment)	14.576	9.38	94.1	87.7	95.5	103.6	125.6	106.3	102.4	86.8	98.1	1.20988	0.0946281	1.03606	0.569629	1.16777	0.136599
R0M0K1	Protein ACN9-like protein, mitochondrial (Fragment)	7.84	5.45	90.5			99.6			109.9			1.10055		1.21436		0.906278
R0M0P9	Sideroflexin-2 (Fragment)	28.659	9.39	112.8	113.1	100.1	101.8	94.6	89	85.4	92.3	110.9	0.87546	0.0765562	0.885276	0.244767	0.988912	0.907997
R0M0T3	Ras GTPase-activating protein 2 (Fragment)	90.987	7.5
R0M0Y0	Ras GTPase-activating protein-binding protein 2 (Fragment)	54.032	5.49	66.1	98.2	93.8	69.2	105.4	99	164.7	96.4	107.2	1.06005	0.74823	1.42697	0.219844	0.742873	0.278362
R0M135	Ribonuclease P protein subunit p40 (Fragment)	36.604	5.67			99.2			98.4			102.5	0.991935	0.995952	1.03327	0.983645	0.96	0.979604
R0M150	Lymphocyte antigen 86 (Fragment)	17.864	6.19	76.8			111.8			111.4			1.45573	0.810654	1.45052	0.812289	1.00359	0.998099
R0M178	Homeobox protein cut-like 1 (Fragment)	163.033	6.49	72.2	97.7	90.9	110.5	100.2	109.4	117.3	102	99.7	1.22738	0.106571	1.22316	0.115128	1.00345	0.957768
R0M1A4	Sulfatase-modifying factor 2 (Fragment)	35.601	7.72	78.6	89	97.1	119.3	116.9	99.5	102	94.1	103.4	1.26823	0.0463094	1.13147	0.150446	1.12087	0.18333
R0M1C8	40S ribosomal protein S7 (Fragment)	22.906	10.13	85.6	94	106.5	117.7	103.2	97.5	96.7	102.8	96.1	1.1129	0.276191	1.03321	0.662846	1.07713	0.334509
R0M1D2	1,2-dihydroxy-3-keto-5-methylthiopentene dioxygenase (Fragment)	16.871	5.16	163.6	148.8	146.9	71.9	77.8	87.7	64.4	73.3	65.4	0.516874	0.000500442	0.442195	0.000679379	1.16888	0.116051
R0M1D9	Phosphorylase b kinase gamma catalytic chain, skeletal muscle isoform (Fragment)	46.182	6.64	116.6	109	99.1	89	93.5	100.9	94.4	97.4	100	0.872806	0.0971984	0.898676	0.153491	0.971213	0.520325
R0M1N0	Ras-related GTP-binding protein D (Fragment)	40.508	6.11
R0M1N7	Cathepsin Z (Fragment)	28.61	6.7	73.2	83.8	81.4	110.2	101.7	123.7	116.7	114.5	94.9	1.40772	0.021041	1.36787	0.0349864	1.02913	0.754143
R0M1S6	Vesicle-associated membrane protein-associated protein B (Fragment)	25.411	7.24	102.5	98.2	99.9	95	101.7	96.6	102.5	100.1	103.5	0.975715	0.374173	1.0183	0.320119	0.958184	0.15713
R0M1W9	Importin subunit alpha-2 (Fragment)	58.075	5.77	105.8	87.3	118.8	101.9	97.6	83.2	92.3	115.2	98	0.90638	0.425716	0.979481	0.861814	0.925368	0.443323
R0M1Y3	UPF0528 protein FAM172A (Fragment)	48.46	6.32	100.9			99.2			99.9			0.983152		0.990089		0.992993
R0M1Z4	Putative RNA-binding protein Luc7-like 2 (Fragment)	44.972	10.13	87.7	91	94.9	107.7	93.8	98.5	104.6	115.2	106.6	1.09649	0.151359	1.19298	0.0149881	0.919118	0.170599
R0M210	Histone H2B (Fragment)	13.956	10.32	82.2	90.6	96.9	79.8	92.3	106.6	138	117.1	96.6	1.03337	0.755868	1.30404	0.13806	0.792437	0.174502
R0M211	Putative hydroxypyruvate isomerase (Fragment)	19.6	5.17	103.9	111.8	90.6	108.3	100.1	111.2	87.8	88.1	98.2	1.04342	0.571756	0.894874	0.222792	1.166	0.0335309
R0M299	Putative tRNA (Adenine-N(1)-)-methyltransferase (Fragment)	21.236	5.76		106.9	112.7		88.3	98.2		104.8	89.2	0.849271	0.830203	0.883424	0.870501	0.96134	0.958519
R0M2D8	Von Hippel-Lindau disease tumor suppressor (Fragment)	9.729	5.24			95.9			91.6			112.5	0.955162	0.977084	1.1731	0.921073	0.814222	0.899134
R0M2E5	28S ribosomal protein S35, mitochondrial (Fragment)	30.925	7.99	96.4	105.8	92	111.6	86.3	93.6	92	107.9	114.4	0.990823	0.922642	1.06832	0.448005	0.927458	0.491765
R0M2E9	60S ribosomal protein L32 (Fragment)	17.5	11.34	112.8	103	112.9	88.4	98.6	96.1	98.8	98.5	91	0.861272	0.0279344	0.877092	0.0345473	0.981963	0.6872
R0M2K0	Putative myosin-XVB (Fragment)	157.922	9.52
R0M2M0	Ankyrin repeat and KH domain-containing protein 1 (Fragment)	260.973	5.96	97.8		103.6	100.3		91	101.9		105.4	0.949851	0.945654	1.02929	0.969417	0.922817	0.915333
R0M2P9	Ras-related protein Rab-27A (Fragment)	25.105	5.36	91	81	89.5	94.8	94.4	100.2	114.3	124.6	110.3	1.10669	0.0761717	1.33537	0.00669629	0.828751	0.0279086
R0M2S4	Selenocysteine-specific elongation factor (Fragment)	47.247	7.39	102	88.8	98.5	103.8	116.8	98	94.2	94.4	103.5	1.10128	0.232595	1.00968	0.861521	1.09072	0.255173
R0M2U0	Aldose reductase (Fragment)	35.443	8.43
R0M2V2	YTH domain-containing protein 1 (Fragment)	80.597	8.31	63.9			111.5			124.5			1.74491	0.734358	1.94836	0.694364	0.895582	0.941779
R0M2X0	Methyl-CpG-binding domain protein 2	85.392	9.22
R0M310	Eukaryotic translation initiation factor 2 subunit 1 (Fragment)	36.171	5.14	105.6	102.8	102.4	96.5	100.2	99.4	97.9	97	98.3	0.952703	0.032002	0.943372	0.0179546	1.00989	0.487011
R0M328	Protein S100-A13 (Fragment)	5.632	6.71	104.9	98.4		117.8	101.1		77.4	100.6		1.07673	0.922297	0.875553	0.862284	1.22978	0.789865
R0M352	PEST proteolytic signal-containing nuclear protein (Fragment)	17.286	7.49	102.6	103.5	97.1	73.8	97.3	90.4	123.5	99.2	112.5	0.862467	0.17726	1.10554	0.264988	0.780131	0.0680868
R0M365	Mediator of RNA polymerase II transcription subunit 18 (Fragment)	20.076	7.55
R0M3D0	Putative arylformamidase (Fragment)	18.858	6	85.4	85.2	56.5	132.7	96.1	64.6	81.9	118.7	178.9	1.29194	0.389417	1.67107	0.207266	0.773123	0.456834
R0M3E0	Pantetheinase (Fragment)	55.317	5.82	48.9	26	28.4	173.3	125.9	194	77.8	148.1	77.6	4.77444	0.0147145	2.93804	0.0937029	1.62504	0.112023
R0M3E5	Band 4.1-like protein 2 (Fragment)	111.592	5.07	103.6	103.9	97.8	100.5	93.8	110.5	96	102.3	91.7	0.998362	0.976877	0.949885	0.247504	1.05103	0.447098
R0M3F5	HD domain-containing protein 2 (Fragment)	20.446	5.45	94.6	101.3	83.7	107.2	100.4	107.7	98.2	98.3	108.6	1.12768	0.131724	1.0912	0.250469	1.03343	0.466958
R0M3K2	Serine/threonine-protein kinase QSK (Fragment)	142.876	7.01	91.7	111.9	100.8	102.5	82.8	94.3	105.8	105.4	104.9	0.918528	0.368906	1.03844	0.573156	0.88453	0.166706
R0M3P3	Transthyretin (Fragment)	17.426	6.18	139.7	100.9	77.7	61.3	101.1	103.8	99	98	118.5	0.836318	0.489968	0.991203	0.96494	0.84374	0.363379
R0M3Z3	Myristoylated alanine-rich C-kinase substrate (Fragment)	3.176	8.66	92	98.4	79.3	110.2	101.3	119	97.8	100.3	101.8	1.22544	0.0563123	1.11198	0.211105	1.10203	0.178899
R0M408	Tetratricopeptide repeat protein 1 (Fragment)	33.559	5.12	81.8	91	96.7	117.8	111.8	100.9	100.4	97.3	102.4	1.22635	0.0374136	1.11354	0.132018	1.1013	0.169087
R0M413	Pterin-4-alpha-carbinolamine dehydratase 2 (Fragment)	11.713	7.5	112.8	96.6	111.1	107.2	113.6	94	80	89.8	94.9	0.982215	0.818039	0.825897	0.0524971	1.18927	0.0871619
R0M462	Tubulin gamma chain (Fragment)	45.071	6.54	93.4	101.6	98.7	99	99	99.8	107.6	99.4	101.6	1.01396	0.627336	1.05073	0.221258	0.965003	0.278867
R0M464	Eukaryotic translation initiation factor 3 subunit J (Fragment)	19.542	5.57	87.5	96.7	93.2	108.7	113.4	111.2	103.7	89.9	95.6	1.20151	0.0087693	1.04254	0.466309	1.15249	0.0546005
R0M469	Spatacsin (Fragment)	270.305	5.68	80.1	92.6	104	84.5	113.4	92.4	135.4	94	103.6	1.04915	0.703482	1.20347	0.277427	0.871772	0.408137
R0M489	Glutathione S-transferase 3 (Fragment)	26.379	8.57	165.8	155.8	107.9	65.6	84.4	79.8	68.6	59.8	112.2	0.535041	0.0540961	0.560186	0.0599478	0.955112	0.849842
R0M4A0	1-acyl-sn-glycerol-3-phosphate acyltransferase epsilon (Fragment)	42.457	9.29	39.8		101.3	158.3		105.7	101.9		93	1.87101	0.505409	1.38129	0.704225	1.35454	0.70823
R0M4A9	Pleckstrin homology domain-containing family F member 2	27.728	8.07	82.5	96.2	89	97	88.3	103.1	120.5	115.5	107.9	1.07733	0.303191	1.28465	0.0093678	0.838616	0.0316938
R0M4C8	Ubiquitin carboxyl-terminal hydrolase 7 (Fragment)	125.959	5.74	92.2	98.5	94.4	101.7	98.9	102.6	106.1	102.6	102.9	1.06349	0.0612109	1.09295	0.0220028	0.973042	0.151009
R0M4F8	Vacuolar protein sorting-associated protein 26A	38.196	6.64	96.6	96.3	92.2	101.8	98.1	106.7	101.6	105.6	101.2	1.07541	0.0830622	1.08173	0.017705	0.994163	0.846626
R0M4R3	Cell division protein kinase 6 (Fragment)	36.881	5.99	72.5	82.5	98.9	84.6	97.5	87	142.9	120	114.1	1.05987	0.59952	1.48484	0.0252848	0.713793	0.0380995
R0M4X6	5'-3' exoribonuclease 1 (Fragment)	194.488	7.47	101.4	101.2		95.9	101		102.7	97.8		0.971866	0.969763	0.989635	0.988954	0.982045	0.980805
R0M528	Protein phosphatase 1 regulatory subunit 12A (Fragment)	106.43	5.4	72	92.2	73.5	82.4	99.2	115.2	145.6	108.6	111.3	1.24863	0.170614	1.53765	0.0495397	0.812038	0.210265
R0M552	39S ribosomal protein L20, mitochondrial (Fragment)	17.794	11.33	106.1	104.9	114.2	108.4	108	89.3	85.5	87.1	96.5	0.940037	0.422293	0.827491	0.0150211	1.13601	0.184938
R0M5F8	Rab GTPase-binding effector protein 1 (Fragment)	98.047	4.98	87	98.9	85.4	103	103.6	101.5	110	97.5	113.1	1.13564	0.0993521	1.18172	0.0627099	0.961011	0.47495
R0M5X6	Putative aminopeptidase NPEPL1 (Fragment)	51.245	6.92	113.1	101.4	92.3	90.9	97.4	103	96.1	101.2	104.7	0.949478	0.508551	0.984355	0.823717	0.96457	0.457675
R0M6C3	Tripartite motif-containing protein 47	47.416	6.14	57.6	81.9	65.8	110	101	117	132.4	117.1	117.2	1.59766	0.012522	1.78617	0.00494374	0.894464	0.134521
R0M6E2	Mitochondrial antiviral-signaling protein (Fragment)	66.465	6.07	83	92.9		117.4	64.2		99.5	142.9		1.0324	0.968341	1.37806	0.691821	0.749175	0.728429
R0M6E9	Uncharacterized protein	31.322	8.97	56.4			155.9			87.7			2.76418		1.55496		1.77765
R0M703	Bcl-2-like 13 protein (Fragment)	34.027	4.4	99.4	114.4		102.8	87.7		97.8	97.9		0.89102	0.879696	0.915341	0.907054	0.973429	0.971579
R0M765	Elongation factor 1-alpha (Fragment)	50.125	9.01	111.1	103.4	104.6	90.7	100.2	95.7	98.2	96.4	99.7	0.898151	0.0418501	0.922281	0.0590501	0.973836	0.454227
R0M7S9	Ceroid-lipofuscinosis neuronal protein 5 (Fragment)	34.989	6.54	96			102.1			101.8			1.06354	0.96925	1.06042	0.970714	1.00295	0.998529
R0M7X4	Structural maintenance of chromosomes flexible hinge domain-containing protein 1 (Fragment)	212.372	7.02			88.6			109.4			102	1.23476	0.896605	1.15124	0.930197	1.07255	0.965058
R0M7X9	Rho-associated protein kinase 1 (Fragment)	155.874	6.1	101.2	100.5		102.9	101.6		96	97.9		1.01388	0.235262	0.961329	0.11976	1.05467	0.0553296
R0M877	ADP-ribosylation factor GTPase-activating protein 1 (Fragment)	45.42	5.3	81.9			110.7			107.5			1.35165		1.31258		1.02977
R0M884	Glutathione S-transferase (Fragment)	25.624	8.79	138	116.2	101.7	78	89.6	95.6	84	94.3	102.7	0.739534	0.0808956	0.789548	0.126346	0.936655	0.472038
R0M896	Integrator complex subunit 8 (Fragment)	108.273	6.76	78.9	91.3	94.5	107	100.4	102.1	114.1	108.2	103.4	1.16925	0.0719557	1.23045	0.0297964	0.950261	0.227407
R0M8D3	Putative E3 ubiquitin-protein ligase HERC4 (Fragment)	118.913	6.83	128.6		97.1	95.8		121	75.6		81.9	0.960567	0.846726	0.697829	0.265428	1.37651	0.240189
R0M8D5	Hexokinase-1	134.648	6.99	62.7			100.3			137			1.59968		2.18501		0.732117
R0M8K4	Toll-like receptor 3 (Fragment)	102.613	8.09	63.3	60.4	67.5	111.7	127.1	121.5	125	112.6	110.9	1.88441	0.00197506	1.8227	0.00227618	1.03386	0.567701
R0M8V6	Aurora kinase A-interacting protein (Fragment)	21.544	10.18			109.8			92.2			98	0.839709	0.908391	0.892532	0.939994	0.940816	0.967691
R4HH66	Desmin (Fragment)	35.361	5.03	61.2	73.9	71.7	120.9	94.4	126.8	117.9	131.7	101.5	1.65426	0.0321523	1.69778	0.0182439	0.974366	0.832112
R9UQW0	Sulfotransferase (Fragment)	30.688	7.2	118	131.4	117.1	97.6	80.2	92.4	84.5	88.4	90.6	0.737244	0.0100506	0.718963	0.00984348	1.02543	0.71513
S4SLQ0	NLR family member X1 (Fragment)	103.415	8.56	83	95.5	101.4	95.2	73.2	97	121.8	131.3	101.6	0.948196	0.636281	1.26724	0.0854432	0.748238	0.0637507
S4SM19	ATP-dependent RNA helicase (Fragment)	73.659	8.15	41.7	65.8	55.9	130.8	114.6	128.1	127.5	119.5	116	2.2858	0.0018658	2.22154	0.00383146	1.02893	0.59831
S4SM24	Eukaryotic initiation factor 4A-III (Fragment)	40.281	8.47	89.2	91.3	92.9	98.2	98	104.2	112.6	110.7	102.9	1.09876	0.0290947	1.19312	0.0179338	0.920907	0.0835532
S4V6M7	Ribosomal protein L19	23.451	11.47	100.1	104.2	119.3	99.5	106.7	92.4	100.4	89.1	88.4	0.922744	0.315184	0.858776	0.105749	1.07449	0.290826
T2HPU5	Chaperonin containing TCP1, subunit 5 (Epsilon) (Fragment)	44.12	6.06	97.1	99.5	99.2	100.1	98.2	97.9	102.8	102.3	102.9	1.00135	0.902546	1.04124	0.0270833	0.961688	0.0230518
U3HYH6	Selenoprotein h (Fragment)	3.819	9.54	104.1	104.1	153	92.1	103.8	72.3	103.8	92.2	74.6	0.742525	0.191695	0.749169	0.198553	0.991131	0.952107
U3HYH7	CDGSH iron sulfur domain-containing protein 2 (Fragment)	12.62	9.29	95.1	99.1	91.9	102.1	101.1	111.2	102.8	99.9	96.8	1.09892	0.0799593	1.04684	0.176891	1.04975	0.264852
U3HYI7	Tceb2-prov protein	3.401	6.39	104.2	110.7	104.6	116	104.6	99.4	79.8	84.7	96	1.00156	0.977229	0.815336	0.0384806	1.22841	0.044508
U3HYJ2	Trappin-2	4.358	8.73	23.9	68.7		123.2	110.8		152.9	120.5		2.527	0.174973	2.95248	0.0929297	0.855889	0.424675
U3HYK1	Ubiquitin C variant (Fragment)	27.218	8.68	87.6	95.7	78.7	97.3	96.9	113.5	115.1	107.5	107.8	1.17443	0.107667	1.26107	0.0261709	0.931295	0.302735
U3HYL8	Macrophage receptor MARCO (Fragment)	48.801	8.65	83.8			115.9			100.3			1.38305		1.1969		1.15553
U3HYM6	UPF0566 protein (Fragment)	18.389	7.62	93	90.9	95	102	106.2	100.1	105	103	105	1.10541	0.01462	1.12227	0.00296341	0.984984	0.484355
U3HYQ3	14-3-3 protein eta (Fragment)	25.102	4.87	94.2	103.1	105.6	100.7	89.9	96.5	105.1	107	97.9	0.947838	0.323396	1.02344	0.622965	0.926129	0.143744
U3HYS7	EF-hand domain-containing protein D1 (Fragment)	16.222	5.67	97.6	75.5	82.4	111.1	108.5	99.3	91.2	116	118.3	1.24814	0.0631732	1.27397	0.103338	0.979724	0.831511
U3HYT9	60S ribosomal protein L23a (Fragment)	17.65	10.39	109.7	100.4	107.9	97.6	102.5	98.2	92.7	97.1	93.9	0.93805	0.133276	0.892138	0.0395612	1.05146	0.0758498
U3HYV0	Polyglutamine-binding protein 1 (Fragment)	4.623	3.98	97.9			109.5			92.6			1.11849		0.945863		1.18251
U3HYW4	Zinc transporter 1 (Fragment)	32.879	5.6	105.4		104.1	90.1		97.5	104.5		98.4	0.895465	0.88398	0.968496	0.966095	0.924593	0.917339
U3HZ08	Transmembrane protein 223 (Fragment)	4.867	10.27	104.8	109.2	127.4	109.1	99	101.6	86.1	91.8	71	0.907147	0.26423	0.729057	0.0299549	1.24427	0.0632996
U3HZ38	Uncharacterized protein	11.516	4.27	92.2	98	108.4	100.4	99.8	90.4	107.4	102.1	101.2	0.973208	0.669372	1.04052	0.495115	0.935307	0.166213
U3HZ51	Tetratricopeptide repeat protein 15 (Fragment)	87.938	4.79	102.4		96.3	100.8		99.4	96.8		104.3	1.00755	0.847296	1.01208	0.827947	0.995525	0.924281
U3HZ68	SRA stem-loop-interacting RNA-binding protein, mitochondrial	4.319	7.34	110.9	106.5	116.2	105.9	93.6	92.8	83.2	100	91	0.876199	0.0625534	0.821942	0.034774	1.06601	0.40308
U3HZ87	Procollagen galactosyltransferase 1 (Fragment)	7.752	4.83
U3HZB8	UDP-glucuronosyltransferase	31.55	5.88	147.7	144.8	116.5	60.3	82.1	95.5	91.9	73.1	88	0.581663	0.0162854	0.618582	0.0175853	0.940316	0.696068
U3HZC6	Small glutamine-rich tetratricopeptide repeat-containing protein alpha	30.445	4.82	85.6	88.3	98.3	107.4	104.8	105	106.9	106.9	96.7	1.16532	0.0546162	1.14071	0.0691533	1.02158	0.582613
U3HZD9	Regulator of microtubule dynamics protein 1 (Fragment)	29.82	7.55	119.9	104.3	103.7	104.2	96.7	111	75.9	99	85.4	0.951205	0.474382	0.79384	0.0609472	1.19823	0.108
U3HZG6	Chloride intracellular channel protein	27.173	6.4	59.9	79.7	67.8	118.7	97.2	124.6	121.4	123.1	107.6	1.64176	0.0153353	1.69769	0.00337088	0.967055	0.714035
U3HZG8	Protein FAM49B	36.754	6.06	79.2	86.4	86.7	102.8	91.7	108.6	118.1	121.9	104.6	1.20135	0.0568285	1.36583	0.0150559	0.879571	0.128114
U3HZH0	Ketohexokinase (Fragment)	3.229	7.12	123.2	131.4	38.7	79.5	85.6	128.1	97.3	83	133.2	0.999659	0.999265	1.06887	0.852349	0.935247	0.76734
U3HZI2	Metalloreductase STEAP3 isoform X2	55.08	9.03	102.9	87.8	88.9	113.2	114.4	112.5	84	97.8	98.6	1.21638	0.0517817	1.00286	0.970548	1.21291	0.0505402
U3HZI7	Voltage-gated potassium channel subunit beta-2	39.489	9.16		91.2	64.1		94.1	114.3		114.7	121.6	1.34192	0.711814	1.52157	0.60612	0.88193	0.869023
U3HZJ9	Ribosome-binding protein 1	106.382	5.02	75.9	65.5	71	120.6	118.4	119.8	103.4	116	109.2	1.68927	0.00268798	1.54708	0.00139756	1.09191	0.105511
U3HZL4	NHP2-like protein 1	9.506	8.32	106.7		107.2	92.7		87	100.6		105.9	0.840112	0.819073	0.965404	0.962706	0.870218	0.854652
U3HZL5	Peptidyl-prolyl cis-trans isomerase	18.946	7.9	61.4	84	71.8	124.8	110.7	117.9	113.8	105.3	110.3	1.62707	0.00708175	1.51657	0.0188785	1.07286	0.183187
U3HZM3	Uncharacterized protein	3.136	6.92	63.3	71.4	65.5	74.1	93.7	89.1	162.6	134.9	145.4	1.28322	0.0696334	2.21229	0.00610017	0.580041	0.00458054
U3HZM5	Nuclear inhibitor of protein phosphatase 1	38.757	7.61	80.7	76	92.3	99.5	113.3	102.1	119.8	110.8	105.7	1.26466	0.0276745	1.3506	0.0108434	0.936366	0.293892
U3HZM9	Glutathione reductase, mitochondrial	52.993	7.97	68.2	90.1	83.3	113.4	116.4	116.3	118.4	93.5	100.4	1.43253	0.0304184	1.29263	0.076102	1.10823	0.267239
U3HZN0	WD repeat-containing protein 61	33.179	5.83	96.5	85.5		111.6	93.7		91.9	120.8		1.12802	0.87458	1.16868	0.840282	0.965209	0.963199
U3HZN4	Ras association (RalGDS/AF-6) and pleckstrin homology domains 1, isoform CRA_b	142.99	8.44	70.2	82.3	69.8	107.8	98.8	113.3	122	118.9	116.9	1.43905	0.00525847	1.60954	0.00398542	0.894075	0.0829024
U3HZP4	39S ribosomal protein L43	7.205	9.98	91.9	101.6	123.1	108.4	103.5	83.3	99.8	95	93.6	0.932407	0.585177	0.910929	0.416018	1.02358	0.798773
U3HZP6	Cysteine and histidine-rich domain-containing protein 1	37.37	7.8	105.8	101.2	95.5	104	100.9	99.4	90.3	97.9	105.1	1.00595	0.867017	0.969587	0.591222	1.0375	0.486672
U3HZR0	GTPase IMAP family member 2 (Fragment)	27.323	7.94	79.3	90.5	92.5	117.6	115.3	103.2	103	94.2	104.3	1.28136	0.0156396	1.14945	0.0694715	1.11476	0.110531
U3HZR3	Interferon-induced very large GTPase 1 (Fragment)	18.016	5.31	37.7	46.3	72.6	138.8	155.6	136.8	123.5	98.1	90.6	2.75351	0.00392524	1.99361	0.0231723	1.38117	0.0366861
U3HZS1	Ankrd46 protein	28.365	5.95		106.7	99		102.2	91.8		91.1	109.1	0.943121	0.938225	0.973262	0.971466	0.969031	0.966931
U3HZS2	Ketimine reductase mu-crystallin (Fragment)	27.58	5.47	95	91.4	88.6	110.3	108.1	112.2	94.6	100.5	99.3	1.20218	0.00214583	1.07055	0.0665686	1.12296	0.00761459
U3HZU7	Drebrin-like (Fragment)	39.36	9.17	74.3	81.7	75.3	122.8	98.7	118	102.9	119.6	106.7	1.46779	0.0300597	1.42326	0.0118616	1.03129	0.722641
U3HZV7	Ovoinhibitor	51.885	6.86	75.2	58	49.3	87.8	109.2	128.4	137	132.8	122.4	1.78301	0.0343837	2.14904	0.00332928	0.829679	0.189431
U3HZX9	[Pyruvate dehydrogenase [acetyl-transferring]]-phosphatase 1, mitochondrial (Fragment)	66.726	6.93	86.9	81.8		96.8	103.1		116.3	115.1		1.18494	0.823734	1.37167	0.686192	0.863872	0.847129
U3I003	Ubiquitin carboxyl-terminal hydrolase 14 (Fragment)	55.612	5.29	98.8	97.5	97.1	103.4	100.6	104.5	97.9	101.9	98.4	1.05147	0.0335102	1.01636	0.333978	1.03454	0.115859
U3I004	Chloride intracellular channel protein	28.568	7.75	114.4	128.2	122.8	98.7	89.4	92.2	86.8	82.4	84.9	0.767105	0.00625703	0.695402	0.00699508	1.10311	0.0685849
U3I008	Midasin (Fragment)	313.466	7.25	95.2	108.9	113.1	103.4	85.8	103.6	101.4	105.3	83.2	0.923077	0.367285	0.913934	0.357147	1.01	0.919833
U3I027	Glucosamine--fructose-6-phosphate aminotransferase [isomerizing] 1 (Fragment)	78.442	6.57	87.2	92.7	77.2	106.9	104.8	103.4	105.9	102.5	119.4	1.22559	0.0450712	1.27499	0.0272357	0.961257	0.500088
U3I028	Sterile alpha motif domain-containing protein 9-like (Fragment)	178.534	7.56	67.5	55.9	47.7	112.7	129	121.7	119.9	115.1	130.7	2.1239	0.00117128	2.13735	0.00112599	0.993711	0.913067
U3I029	Protein zwilch-like protein (Fragment)	67.035	6.15	93.4			97.5			109.1			1.0439		1.16809		0.893676
U3I031	Glucose-6-phosphate 1-dehydrogenase	9.16	9.45	165.1	145.4	173.9	57.3	83.1	57.5	77.6	71.5	68.6	0.408547	0.00135878	0.449422	0.00516287	0.909049	0.527499
U3I043	Rho guanine nucleotide exchange factor 7 (Fragment)	72.481	6.83	87.2	92.5	92.4	102.6	105	103.6	110.2	102.5	104	1.1437	0.00948075	1.16391	0.00883716	0.982633	0.523232
U3I046	Glutathione peroxidase (Fragment)	13.684	6.16	97.7	96.3	107.7	123.8	121.7	108.6	78.4	82	83.7	1.17368	0.0467314	0.809082	0.0201334	1.45063	0.0103788
U3I047	Isovaleryl-CoA dehydrogenase, mitochondrial	41.585	7.61	124.1	99.3	119.4	62.2	103.4	74.6	113.7	97.2	106	0.7007	0.0887049	0.924446	0.40009	0.757968	0.160181
U3I049	GH3 domain-containing protein (Fragment)	7.011	4.13	79.9			119.3			100.7			1.49312	0.812759	1.26033	0.887002	1.18471	0.916323
U3I062	Translation factor sui1 homolog (Fragment)	12.887	7.37	101.4	98.9	107.5	86.9	101.4	82.6	111.7	99.7	110	0.880117	0.150421	1.04418	0.381152	0.842875	0.0786535
U3I073	Fatty acid-binding protein, liver	14.088	6.14	101.4	80.3	73.8	118.9	131.1	120.3	79.6	88.6	105.9	1.44932	0.0283455	1.0728	0.614266	1.35097	0.035061
U3I078	Beta-galactosidase	74.354	5.73	112	128	114.7	103.9	87.8	92	84.2	84.2	93.3	0.799831	0.0266445	0.737807	0.009858	1.08407	0.279286
U3I0A3	Keratin, type II cytoskeletal cochleal (Fragment)	53.669	5.87	89.8	113.3	95.1	102.7	86	104.6	107.5	100.7	100.3	0.983568	0.868693	1.03454	0.684533	0.950729	0.491324
U3I0C5	Plastin-2	69.98	5.33	72.2	80.3	74.4	114.6	110.7	128.2	113.3	109	97.4	1.55796	0.00684918	1.40899	0.010441	1.10572	0.189539
U3I0D2	Transmembrane protein 111 (Fragment)	29.926	5.66	103.6	103.4		91.3	93.5		105.1	103.1		0.892754	0.880736	1.0058	0.99387	0.887608	0.874783
U3I0D6	Clathrin heavy chain	191.031	5.82	89.8	84.2	92.3	110.6	107.1	101.6	99.5	108.7	106.1	1.19902	0.00776795	1.18025	0.0121736	1.01591	0.68282
U3I0D8	39S ribosomal protein L51, mitochondrial	5.579	11.46		101.4	115		97.5	92.4		101.1	92.6	0.877542	0.863568	0.895102	0.883969	0.980382	0.979033
U3I0D9	UPF0468 protein C16orf80 (Fragment)	19.575	9.64	94.6	92		102	93.1		103.4	114.8		1.04555	0.509062	1.16935	0.20629	0.894134	0.258418
U3I0E9	Ubiquitin-conjugating enzyme E2 O (Fragment)	127.488	5.08	92.4	97.8	98	109.1	103.8	99.9	98.5	98.4	102.1	1.08536	0.0722894	1.03747	0.187936	1.04615	0.220913
U3I0F9	Pyruvate kinase	58.86	8.02	56.9	83.7	73.1	102.4	85.2	113.6	140.7	131.1	113.3	1.40945	0.0622752	1.80206	0.00696508	0.782135	0.0721677
U3I0G4	Oxysterol-binding protein	82.961	5.82	73.7	89.4	88.6	119.8	102.6	110.9	106.5	108	100.5	1.3242	0.0188207	1.25149	0.0373401	1.0581	0.350807
U3I0I1	Cartilage-associated protein (Fragment)	28.94	4.69	132.7		92.8	68		103.6	99.2		103.6	0.760976	0.737039	0.899335	0.891198	0.846154	0.830428
U3I0I4	COP9 signalosome complex subunit 7a (Fragment)	25.322	8.53	97.1	99	95.3	94	101.5	107.2	108.9	99.5	97.6	1.03878	0.430971	1.0501	0.296367	0.989216	0.842237
U3I0M0	Solute carrier family 2, facilitated glucose transporter member 9 (Fragment)	57.249	8.06	113.1	111.7	92.7	90.4	98.4	101.6	96.6	89.9	105.7	0.914646	0.308992	0.920315	0.358689	0.99384	0.921164
U3I0N1	Cytochrome b-c1 complex subunit 8 (Fragment)	3.667	6.55		112.1	108.6		94.6	96.3		93.4	95.1	0.864975	0.84837	0.854101	0.835569	1.01273	0.986584
U3I0Q8	Dynactin subunit 4 (Fragment)	53.472	8.21	86.6	94.5	92.8	120.7	109.1	106.4	92.7	96.3	100.8	1.22746	0.0238102	1.05805	0.189317	1.16011	0.0515974
U3I0U1	Protein phosphatase 1 regulatory subunit 21	88.785	8.06	90.1	99.6	97.3	103.8	107.4	101.4	106.1	93.1	101.3	1.0892	0.0765066	1.04704	0.401137	1.04027	0.409813
U3I0U4	Queuine tRNA-ribosyltransferase subunit QTRTD1	44.85	5.54	102.6	90.7	89.3	111.6	101.6	97.5	85.8	107.7	113.2	1.09943	0.19023	1.08528	0.455249	1.01304	0.895894
U3I0V8	Reversion-inducing cysteine-rich protein with Kazal motifs (Fragment)	103.357	6.77	97.2	103.6		102.2	100.4		100.6	96		1.00896	0.990543	0.979084	0.977613	1.03052	0.968148
U3I0W4	Cullin-4A (Fragment)	83.013	7.14	88.8			109.1			102.1			1.2286	0.892509	1.14977	0.926517	1.06856	0.96489
U3I0W5	Polyadenylate-binding protein	63.666	9.63	89.5	86.1	99	101.9	109.2	95	108.7	104.7	106	1.11471	0.135926	1.16315	0.0505588	0.958359	0.394391
U3I0X6	Survivin delta	4.423	8.21	92.6			115.1			92.2			1.24298	0.893484	0.99568	0.997836	1.24837	0.891454
U3I0Y2	Ragulator complex protein LAMTOR2	13.522	6.01		109.8	126.9		95.2	86.5		95	86.6	0.767638	0.733854	0.767216	0.733331	1.00055	0.999418
U3I108	[3-methyl-2-oxobutanoate dehydrogenase [lipoamide]] kinase, mitochondrial (Fragment)	4.727	10.93	97.7			98.6			103.7			1.00921	0.995415	1.06141	0.970247	0.95082	0.974813
U3I124	Uncharacterized protein	2.279	4.74	78.9	108.6	97	129	85.5	88.9	92.1	105.8	114	1.06643	0.724466	1.09631	0.447095	0.972748	0.866181
U3I126	Vesicle transport protein SEC20 (Fragment)	21.295	9.73	90.3	89.7	96.8	98.3	107.8	100.4	111.4	102.5	102.8	1.1073	0.0573742	1.14415	0.0252021	0.967793	0.453648
U3I129	Nucleolar protein 66 (Fragment)	44.873	5.17	98.9		106.4	96.7		95	104.4		98.6	0.933755	0.309797	0.988797	0.832188	0.944335	0.283784
U3I135	Nucleolar complex protein 4-like protein (Fragment)	50.922	6.7		100.6	93.7		92.9	97.2		106.5	109.1	0.978384	0.97686	1.10962	0.890583	0.881725	0.867981
U3I151	G-rich sequence factor 1 (Fragment)	6.284	9.99		96.5			98.1			105.4		1.01658	0.99128	1.09223	0.95335	0.93074	0.962008
U3I1F6	DnaJ-like protein subfamily A member 4 (Fragment)	39.702	5.78	77.2	78.8	87.6	103.7	109.1	99.6	119.1	112	112.8	1.28243	0.00610833	1.41174	0.00172575	0.908404	0.0437765
U3I1F7	Myotubularin-related protein 5	193.756	6.32	74.5	90.7		128.8	102.6		96.7	106.6		1.40073	0.18948	1.23063	0.208409	1.13822	0.467948
U3I1F8	Hemopexin (Fragment)	4.297	8.21	63.9	54.5	34.7	145.9	130.9	130.7	90.3	114.6	134.6	2.66166	0.00257861	2.2175	0.0205114	1.20029	0.211721
U3I1H7	Coiled-coil-helix-coiled-coil-helix domain-containing protein 2, mitochondrial (Fragment)	15.928	7.06	128	105.7	127.2	99.9	92.4	99.8	72.2	101.9	73	0.809365	0.075576	0.684677	0.0398183	1.18211	0.261371
U3I1M8	Sulfurtransferase	33.552	5.8	94.5	95.1	105.6	111	86.3	97.5	94.4	118.5	97	0.998645	0.987761	1.0498	0.604444	0.951275	0.655478
U3I1M9	Putative C10 protein	3.717	4.46	118.6			82.8			98.6			0.698145		0.831366		0.839757
U3I1N5	Sulfurtransferase	26.663	7.21	112.1	106.4	106.4	103.1	91.2	98.2	84.9	102.4	95.5	0.900277	0.0685425	0.870422	0.0962833	1.0343	0.630434
U3I1P0	Uncharacterized protein	4.593	11.25
U3I1P8	Tumor necrosis factor alpha-induced protein 8-like 3 (Fragment)	22.876	7.46		97.7	133.1		75.3	87.7		127	79.2	0.706239	0.667257	0.893414	0.887445	0.790495	0.771482
U3I1T1	Double-strand break repair protein MRE11 (Fragment)	79.913	6.33	88.6	89.8	97.4	114.2	101.4	107.5	97.2	108.9	95.2	1.1715	0.0302856	1.09246	0.181866	1.07235	0.269093
U3I1W5	Mitochondrial import inner membrane translocase subunit Tim10 (Fragment)	7.853	8.5	87.8	100	100.8	99.9	99	104.3	112.3	101.1	94.9	1.05059	0.370937	1.06826	0.378218	0.983458	0.776087
U3I1W9	Uncharacterized protein	5.125	5.17
U3I1Y7	Angiopoietin-like protein 3	53.249	5.31	160.4	118	80.9	64.8	116.5	123.2	74.8	65.4	95.9	0.847481	0.570277	0.657111	0.208314	1.28971	0.350316
U3I1Z2	Uncharacterized protein	5.374	9.7	82.7			119.4			97.9			1.44377	0.826654	1.1838	0.916693	1.21961	0.902445
U3I213	Threonine synthase-like 1 (Fragment)	81.56	6.93	109.9	123.9		98.7	68.9		91.4	107.1		0.716852	0.676838	0.849016	0.830669	0.844332	0.82804
U3I225	CCR4-NOT transcription complex subunit 3 (Fragment)	8.266	4.58	90.1			99.5			110.5			1.10433		1.22642		0.900452
U3I241	mTERF domain-containing protein 3, mitochondrial (Fragment)	44.017	8.85	94.3			117.3			88.4			1.2439	0.893136	0.937434	0.967756	1.32692	0.863408
U3I242	60S ribosomal protein L10	3.421	11.59	82.4	98.4	111.5	98.6	97.4	92.4	118.9	104.2	96	0.986658	0.892889	1.09169	0.455087	0.903792	0.262832
U3I247	Starch-binding domain-containing protein 1	12.756	6.79	106.8	95.2	97.3	89	113.7	108.9	104.1	91.1	93.8	1.0411	0.659146	0.965586	0.554999	1.0782	0.442068
U3I252	Brefeldin A-inhibited guanine nucleotide-exchange protein 1 (Fragment)	196.623	6.28	95.6	92.5	92.8	99.7	111.9	105.6	104.7	95.6	101.5	1.12923	0.0659713	1.0744	0.107062	1.05103	0.314192
U3I255	Septin-12	39.774	7.55	15.1		52.9	31.3		110.4	253.7		136.7	2.08382	0.517414	5.74118	0.196127	0.362961	0.237372
U3I256	Dihydropyrimidinase (Fragment)	54.313	6.87	123.8	113.1	105.5	106.3	96.9	97.7	69.9	90	96.8	0.878797	0.103583	0.749708	0.0500637	1.17219	0.201943
U3I284	Transcription elongation factor SPT6	199.583	4.91		91.5	96.1		99.9	102.5		108.6	101.4	1.07889	0.91982	1.1194	0.881559	0.96381	0.960979
U3I2B1	ATPase family AAA domain-containing protein 1 (Fragment)	41.619	7.23	87.6	81.9	92.9	103.1	110.4	108.8	109.3	107.7	98.3	1.22828	0.0090689	1.2016	0.019793	1.0222	0.603205
U3I2B5	Very long-chain acyl-CoA synthetase (Fragment)	66.866	8.38	89.4	90.1	94.6	115.2	123.8	113.6	95.4	86.2	91.8	1.28639	0.00527544	0.997446	0.944925	1.28969	0.00342415
U3I2C0	Putative iron-sulfur cluster scaffold protein Nfu variant 3	28.616	4.75	102.9	108.9	116.4	100.4	90.3	95.7	96.7	100.8	87.9	0.872639	0.0504063	0.869592	0.059057	1.0035	0.948132
U3I2D1	Cytochrome b-c1 complex subunit 1, mitochondrial (Fragment)	50.908	6.43	107.4	110.2	110.7	99	95.5	95	93.6	94.3	94.3	0.881815	0.00158612	0.85958	0.00308666	1.02587	0.189376
U3I2D5	BAG family molecular chaperone regulator 5	51.23	6.15	65.2	88.4	76.6	94.9	98.9	113.3	139.9	112.7	110	1.33406	0.0441268	1.57515	0.023622	0.846939	0.18666
U3I2E3	Polyadenylate-binding protein-interacting protein 1 (Fragment)	42.246	4.53		108.5			90.5			101		0.834101	0.904961	0.930876	0.962085	0.89604	0.942046
U3I2G0	26S proteasome non-ATPase regulatory subunit 4 isoform B	22.462	6.8	90	98.4	107.6	104	104.1	93	106	97.5	99.4	1.01723	0.801146	1.02331	0.713818	0.994057	0.900969
U3I2H2	Iodothyronine deiodinase	15.784	10.14	122.2	109.9	123	91.1	97.7	87.9	86.7	92.4	89.1	0.779217	0.0097541	0.75528	0.0119777	1.03169	0.453421
U3I2H8	Exportin-5 (Fragment)	136.011	5.76	96	114.3	102.5	99.9	92.6	102.5	104	93.1	95	0.943095	0.401397	0.933824	0.347129	1.00993	0.839925
U3I2M1	Importin-13 (Fragment)	108.286	5.43	90.3		95.1	94.5		103.1	115.2		101.8	1.0658	0.932726	1.17044	0.836464	0.910599	0.901693
U3I2M8	3-hydroxybutyrate dehydrogenase type 2 (Fragment)	27.025	7.27	137.8	101.9	97.4	87	98.6	106.8	75.2	99.5	95.8	0.867398	0.371311	0.802433	0.225089	1.08096	0.487699
U3I2N1	Protein-glutamine gamma-glutamyltransferase 2 (Fragment)	75.065	5.64	63.4	80.4	71.2	155.2	101.1	132.5	81.4	118.5	96.3	1.80837	0.0552555	1.37767	0.112851	1.31263	0.189188
U3I2P1	Isocitrate dehydrogenase [NAD] subunit, mitochondrial	39.822	7.15	70.1	91.1	87.4	106.1	86.6	114.3	123.8	122.3	98.3	1.23492	0.140092	1.38536	0.0411894	0.891405	0.344875
U3I2Q9	Transporter associated with antigen processing 1	60.319	6.43	50	71.1	70.1	107.5	106.7	117.8	142.5	122.3	112.1	1.7364	0.00895287	1.97123	0.00643263	0.88087	0.230242
U3I2W2	Uncharacterized protein	3.715	5.91	80.9	95.8		113.9	102.8		105.2	101.4		1.22637	0.17453	1.16921	0.279618	1.04889	0.524495
U3I2X7	Nucleoporin NDC1 (Fragment)	75.442	9.19		105.5	95.2		96.9	104.4		97.6	100.4	1.00299	0.996843	0.986547	0.985667	1.01667	0.982492
U3I309	Charged multivesicular body protein 2a (Fragment)	7.01	11.53	88.6	96.3	97.3	107.8	95.5	102.5	103.6	108.3	100.3	1.08363	0.159882	1.10631	0.0514071	0.9795	0.646214
U3I321	2',3'-cyclic-nucleotide 3'-phosphodiesterase (Fragment)	47.674	8.91	49.5	60.1	39.4	161.7	118.5	149.6	88.8	121.4	111	2.88456	0.00852213	2.1557	0.0113234	1.33811	0.0926543
U3I329	Ig lambda chain V-1 region (Fragment)	10.413	7.94		75.2	72.2		101.5	99.9		123.3	127.9	1.36635	0.689518	1.70421	0.524224	0.801752	0.773271
U3I333	Putative hla-b associated transcript 1 (Fragment)	4.913	9.04	89.7	96.3	96.6	98.1	101.6	91.9	112.2	102.2	111.5	1.03185	0.456218	1.15322	0.0259451	0.894753	0.0571538
U3I334	39S ribosomal protein L13	4.953	4.64			96.9			98.3			104.8	1.01445	0.992393	1.08153	0.958531	0.937977	0.966095
U3I336	Putative peptidyl-tRNA hydrolase PTRHD1 isoform X2	6.579	7.52	91.5	89.2		116.5	109		92	101.8		1.24792	0.0832192	1.0725	0.400724	1.16357	0.132336
U3I340	Exosome complex component RRP41	12.26	5.38		85.7	103.5		100.7	99.3		113.6	97.2	1.05708	0.941606	1.11416	0.887456	0.948767	0.944592
U3I342	Cytochrome b-c1 complex subunit 2, mitochondrial (Fragment)	48.869	8.59	107.3	107.3	100.6	97.9	94.5	101.1	94.8	98.2	98.2	0.931155	0.0709639	0.923858	0.0503367	1.0079	0.750638
U3I350	Aspartate--tRNA ligase, cytoplasmic (Fragment)	57.209	6.44	105.9	103.5	104.5	95.9	96.6	98.4	98.2	99.9	97.2	0.926728	0.0017028	0.940745	0.00433898	0.9851	0.247765
U3I361	Protein YIF1B	3.43	4.46	94	89.2	81.3	107.2	105.6	109.4	98.8	105.2	109.3	1.21815	0.0270927	1.1845	0.029114	1.02841	0.440026
U3I390	Serine/arginine repetitive matrix protein 1 (Fragment)	102.249	11.85	79.2	88.6	93.5	101.9	96.9	99.2	118.9	114.5	107.3	1.14045	0.0874883	1.30387	0.00892596	0.87467	0.0365777
U3I396	Guanine nucleotide-binding protein subunit gamma	7.604	8.51	108.6	104.5	120	96.9	96.3	84	94.5	99.2	96.1	0.832183	0.0413453	0.870009	0.0791856	0.956522	0.427155
U3I3A3	Polypeptide N-acetylgalactosaminyltransferase	61.647	8.07	71	69.2	77.9	119.3	127.9	118.3	109.7	102.9	103.8	1.67584	0.000292066	1.45071	0.000807359	1.15518	0.0149275
U3I3D6	Butyrate response factor 1 (Fragment)	32.432	8.19		81.5			119.6			98.9		1.46748	0.807003	1.2135	0.898786	1.2093	0.900549
U3I3D9	Histone H1.10-like protein	20.184	11.3	87.4			84			128.6			0.961098	0.980175	1.4714	0.818764	0.653188	0.802705
U3I3G2	Collagen alpha-1(VI) chain (Fragment)	108.29	5.97	67.8	87.8	81.3	109.9	94.5	123.4	122.3	117.7	95.3	1.38371	0.0472376	1.41537	0.0378059	0.977632	0.842577
U3I3H0	Vesicle-associated membrane protein 8	5.432	5.34	87.9	95.1	85.4	95.4	82.3	99.8	116.7	122.6	114.8	1.0339	0.64708	1.3193	0.00187154	0.783677	0.0251675
U3I3H8	UPF0687 protein C20orf27 (Fragment)	5.224	8.98	91.1	102.8		107.9	103.5		101	93.8		1.09025	0.355924	1.00464	0.954769	1.08522	0.213816
U3I3J2	Ubiquitin carboxyl-terminal hydrolase 15 (Fragment)	109.01	5.27	82.5	84.4	82.2	116.2	113.7	108.6	101.3	101.9	109.2	1.35889	0.00305232	1.25411	0.0100548	1.08355	0.062868
U3I3K1	Glutathione peroxidase	21.413	8.9	85.4	96.7	86.3	99.7	95.4	108	114.8	107.9	105.7	1.12928	0.0893021	1.22355	0.0137074	0.92296	0.146912
U3I3K4	Tight junction protein ZO-2	130.514	7.59	86.8	91	89.4	104.4	106.5	108	108.8	102.5	102.6	1.19349	0.000489206	1.17478	0.00601756	1.01593	0.527028
U3I3K6	Histone H2A	13.452	10.23
U3I3K9	Transmembrane emp24 domain-containing protein 5 (Fragment)	22.842	4.89	121.1	103.7	109	92.3	98.5	98.1	86.6	97.8	92.9	0.865488	0.085891	0.830737	0.0458012	1.04183	0.378144
U3I3L3	Phenazine biosynthesis-like domain-containing protein (Fragment)	32.143	7.77	123.6	109.2	116.5	90	92.7	90.7	86.4	98.1	92.8	0.782708	0.0225805	0.793873	0.012068	0.985936	0.741172
U3I3M1	Bifunctional 3'-phosphoadenosine 5'-phosphosulfate synthetase 2 (Fragment)	67.497	7.56	143.7	172.2	141.9	84.6	65.2	90.8	71.7	62.6	67.3	0.525557	0.00518806	0.440367	0.00914799	1.19345	0.228184
U3I3M4	Vacuolar protein sorting-associated protein VTA1-like protein (Fragment)	29.795	6.1	95.3	106.6	101.5	102.8	96.1	103.2	101.9	97.3	95.2	0.995715	0.91945	0.970336	0.484819	1.02615	0.446507
U3I3M6	BET1-like protein	12.271	6.73	70.5	58		118.1	85.5		111.4	156.6		1.58444	0.230311	2.0856	0.179218	0.759701	0.377204
U3I3N0	U2 snRNP-associated SURP motif-containing protein (Fragment)	110.535	8.25			87.3			105			107.7	1.20275	0.909075	1.23368	0.89702	0.97493	0.987309
U3I3N1	Scavenger mRNA-decapping enzyme DcpS (Fragment)	31.073	6.39	73.7	81.9	94.3	111.5	108.3	101.7	114.7	109.8	104	1.28651	0.039505	1.31453	0.0302386	0.978691	0.610661
U3I3P1	26S protease regulatory subunit 10B (Fragment)	34.229	6.46	94.9	96.9	97	100.2	104.4	102.7	105	98.7	100.2	1.06406	0.0196011	1.05229	0.104781	1.01119	0.64635
U3I3P4	Thioredoxin reductase 2, mitochondrial (Fragment)	55.495	7.42	98.4	102.2	100.5	107.5	104.9	105.2	94.1	92.9	94.3	1.0548	0.018632	0.934241	0.0161778	1.12904	0.000904239
U3I3P7	Alpha-2-macroglobulin-like protein 1	163.772	5.91	106.7	102.7	103.8	107.4	103	95.2	85.8	94.3	101	0.975734	0.558783	0.89751	0.127158	1.08716	0.225624
U3I3P9	Myotubularin	70.232	7.61	94.8	94.3	96.6	108.3	90.8	96.1	96.9	115	107.3	1.03325	0.604384	1.11726	0.164867	0.924812	0.338876
U3I3S2	Meiotic nuclear division protein 1 (Fragment)	23.775	8.43	68.6			121.2			110.2			1.76676		1.60641		1.09982
U3I3S3	Phospholipid-transporting ATPase	130.679	7.21	128.2	103	105.1	94	98.4	98.6	77.7	98.5	96.3	0.865299	0.199057	0.810288	0.11374	1.06789	0.450431
U3I3S4	Protein RMD5 A	40.233	6.35
U3I3S5	NAD(P) transhydrogenase, mitochondrial (Fragment)	114.67	7.66	115.1		120.9	95.4		88.3	89.6		90.8	0.77839	0.0320784	0.764407	0.056818	1.01829	0.723115
U3I3T5	DnaJ subfamily C member 7 (Fragment)	53.745	7.85	73	78.2	77.8	109	115.3	104	118	106.5	118.2	1.43362	0.00296656	1.49651	0.00421841	0.957981	0.398236
U3I3T9	E3 ubiquitin-protein ligase HECTD1 (Fragment)	290.515	5.3	86.2	95.3	83	103.8	105.9	105.6	110	98.7	111.4	1.19206	0.0405604	1.21021	0.0276354	0.985005	0.730688
U3I3U2	Heme oxygenase 2 (Fragment)	35.413	5.6	108.9	102.2	93.8	99.2	98.1	109.6	91.9	99.8	96.6	1.00656	0.912711	0.945556	0.343142	1.06452	0.237628
U3I3U3	Splicing factor, arginine/serine-rich 4 (Fragment)	29.67	11.31		108.3	102.4		102.4	97.2		89.2	100.5	0.947318	0.942775	0.900332	0.889799	1.05219	0.946301
U3I3U4	Protein transport protein Sec24D	113.323	7.06			83.9			101.1			115	1.20501	0.902364	1.37068	0.838698	0.87913	0.932102
U3I3V5	Arginyl-tRNA synthetase, cytoplasmic (Fragment)	75.373	7.65	104.5	107.3	100.6	100.6	88.8	100.9	94.9	103.9	98.4	0.929257	0.198239	0.951344	0.201123	0.976783	0.658472
U3I3W1	RWD domain-containing protein 4	20.615	5.47	90.9	106.3	113.7	97.4	110.4	91.9	111.8	83.3	94.4	0.963976	0.689805	0.931168	0.541943	1.03523	0.752095
U3I3W5	Palmitoyltransferase	71.04	8.15	72			116.1			111.9			1.6125	0.782675	1.55417	0.796781	1.03753	0.981588
U3I3W9	Lambda-crystallin-like protein (Fragment)	35.161	6.99	142	107.9	102.4	84.9	90.1	108.3	73	102	89.2	0.804144	0.200218	0.749929	0.130829	1.07229	0.594172
U3I3X7	Collagen alpha-1(III) chain (Fragment)	143.18	8.05	104.4	93.8	86.8	104	94.4	118.4	91.7	111.8	94.9	1.11158	0.293181	1.04702	0.610282	1.06166	0.548292
U3I3X8	Annexin	55.466	7.87	66.4	85.5	82	101.7	90.5	106.4	131.9	124	111.6	1.27661	0.0482756	1.57118	0.00589886	0.812517	0.0409526
U3I3Y8	Hamartin (Fragment)	129.225	6.55	59.5	77.1		128.9	110.4		111.6	112.5		1.75183	0.0568525	1.64056	0.125579	1.06783	0.561987
U3I3Z0	Transcription initiation factor IIE subunit beta	32.853	9.66	90.7			97.4			111.9			1.07387		1.23374		0.87042
U3I3Z4	Protein THEMIS2	62.979	6.16		98.7	99.1		87.4	100.9		113.9	100.1	0.951972	0.948068	1.0819	0.917141	0.879907	0.866702
U3I407	Oxysterol-binding protein	101.607	7.81		103.2			95.3			101.4		0.92345	0.960293	0.982558	0.991203	0.939842	0.969032
U3I410	Protein tweety homolog	51.852	5.1	73.3	68	87.1	103.1	93.4	103.6	123.6	138.5	109.3	1.31392	0.0320971	1.62609	0.0128338	0.808024	0.0911925
U3I419	Phosphatase and actin regulator	70.887	9.92	132.1	104.9	95.5	76.9	82.5	93.7	91	112.5	110.8	0.761203	0.12237	0.945263	0.668443	0.805282	0.0807273
U3I424	Endophilin-A2 (Fragment)	40.304	5.19	85.3	93.9	96.7	121.2	108.5	104.7	93.5	97.6	98.6	1.21203	0.0383184	1.05002	0.315122	1.1543	0.0850317
U3I432	Carbamoyl-phosphate synthase [ammonia], mitochondrial (Fragment)	165.012	6.38
U3I436	28S ribosomal protein S5, mitochondrial (Fragment)	42.228	9.92	116.8	105.1	116.3	102.5	74.9	86.9	80.6	120	96.8	0.78149	0.0724941	0.879361	0.357843	0.888702	0.478066
U3I438	PCI domain-containing protein 2	46.727	8.66	95.5	93.1	101.5	103.5	103.5	107.7	101.1	103.4	90.8	1.0848	0.0609112	1.01792	0.729042	1.0657	0.231449
U3I444	CLIP-associating protein 2	153.184	8.84	79.1	90.8	93.7	110.5	101.4	107.2	110.4	107.7	99.1	1.21055	0.0330036	1.20334	0.0367698	1.00599	0.890989
U3I449	Apolipoprotein A-I	29.641	6.2	99	93.1	42.1	78.4	63.9	121.1	122.6	143	136.7	1.12468	0.716072	1.71776	0.0777913	0.654735	0.101614
U3I455	Signal recognition particle subunit SRP68	65.335	8.7	97.7	99.3	98.5	102.2	101.4	99.8	100.1	99.3	101.7	1.02673	0.0433673	1.01895	0.102068	1.00764	0.485116
U3I463	DNA (cytosine-5)-methyltransferase 1	168.846	8.48	69.2			129.5			101.3			1.87139		1.46387		1.27838
U3I466	Alpha-1-acid glycoprotein	20.484	8.65	23.4	10.3	25.5	196.7	154.3	152.1	79.9	135.4	122.3	8.49831	0.0053783	5.7027	0.0240414	1.49023	0.0688083
U3I467	Splicing factor, arginine/serine-rich 15 (Fragment)	119.181	9.54	77.2		87.6	107.1		96.5	115.7		115.9	1.23544	0.783383	1.40534	0.665836	0.879102	0.865092
U3I471	Ankyrin repeat domain-containing protein 28 (Fragment)	117.314	6.19	75.2	94.4	90	123.3	93.4	114.1	101.5	112.1	95.9	1.27427	0.0988558	1.19222	0.0935693	1.06882	0.529319
U3I483	Ras-related protein Rab-21 (Fragment)	19.343	6.9	77.8	74.1	80	113.3	109	106.7	108.9	116.9	113.3	1.41871	0.000254717	1.46227	0.000382512	0.970215	0.328555
U3I484	Zinc finger protein ZPR1 (Fragment)	35.457	4.89	102.6	83.2	83.4	100.6	110.9	110.5	96.8	106	106	1.19614	0.0933049	1.1471	0.165436	1.04275	0.38925
U3I487	Deoxycytidylate deaminase (Fragment)	20.861	7.83	91.7		125.6	105.9		79.6	102.5		94.8	0.853659	0.539909	0.907961	0.660246	0.940193	0.732604
U3I492	Acidic leucine-rich nuclear phosphoprotein 32 family member E (Fragment)	28.652	4.26	72.3	91.1	104.5	96.4	88.7	95	131.2	120.1	100.6	1.04554	0.709823	1.31355	0.0964338	0.795965	0.107469
U3I4A3	Rho guanine nucleotide exchange factor 5 (Fragment)	64.878	8.73	86.5			108.2			105.3			1.25087		1.21734		1.02754
U3I4A7	Replication protein A 32 kDa subunit (Fragment)	24.112	5.55	84.1	89.8	87.7	107.3	109.8	102.3	108.6	100.4	109.9	1.22095	0.00289526	1.21904	0.00991554	1.00157	0.966421
U3I4B3	Receptor expression-enhancing protein	13.645	5.95	63.1	103.3	90.3	124.1	88.5	116.5	112.9	108.1	93.2	1.28204	0.207555	1.224	0.245348	1.04742	0.713532
U3I4B4	Mitogen-activated protein kinase	36.918	5.45	78.2	100.6	80.3	98.9	94.4	109.3	122.9	105	110.3	1.16789	0.173385	1.30529	0.045796	0.894737	0.163107
U3I4B8	Propionyl-CoA carboxylase alpha chain, mitochondrial (Fragment)	76.144	7.53	109.6	109	108.5	101.1	95.5	96.5	89.2	95.5	95	0.896056	0.0195517	0.85509	0.0142498	1.04791	0.16985
U3I4C0	14-3-3 protein zeta (Fragment)	27.958	4.79	91.7	89.8	85.6	112.9	105.5	115.9	95.4	104.7	98.5	1.25159	0.00664968	1.11793	0.0401284	1.11956	0.0456309
U3I4E1	FAD-dependent oxidoreductase domain-containing protein 2 (Fragment)	61.415	9.58
U3I4E2	Malonyl-CoA decarboxylase, mitochondrial	54.829	8.63	92.1	106.1	95.4	100.9	106.9	102.7	107	87	101.9	1.05756	0.315812	1.00783	0.922365	1.04934	0.507451
U3I4E7	Collectin-11 (Fragment)	29.764	5.76	90.1			97.8			112.1			1.08546		1.24417		0.872435
U3I4F4	Steroid receptor RNA activator 1 (Fragment)	11.513	5.1	112.9	93.9		94.3	115.6		92.8	90.5		1.01499	0.984438	0.886364	0.874232	1.14512	0.859317
U3I4G3	Ribosomal protein S6 kinase	94.04	7.88	70.6		100.8	116.5		101.5	112.9		97.7	1.27188	0.75938	1.2287	0.792133	1.03514	0.96367
U3I4H3	Regulation of nuclear pre-mRNA domain containing 2 (Fragment)	10.112	8.15		78.3			121.1			100.5		1.54662	0.798688	1.28352	0.878553	1.20498	0.908192
U3I4I8	Alcohol dehydrogenase 1	39.573	8.16	109.6	115.3	97.8	120	100.2	103.5	70.4	84.5	98.7	1.0031	0.968832	0.785869	0.0876157	1.27642	0.0892102
U3I4I9	Alpha-actinin-1	76.49	5.17	83.5	90.1	91.1	113.9	97.9	103.8	102.5	112	105.1	1.19229	0.0485897	1.2074	0.00841524	0.987484	0.821631
U3I4J7	Heat shock 70 kDa protein 4 (Fragment)	90.95	5.41	97.7	78.6	92	105.2	111.9	105.2	97.1	109.5	102.8	1.20127	0.0709555	1.15319	0.123088	1.04169	0.376316
U3I4K0	Protein NipSnap-like protein 3A (Fragment)	28.101	9.2	145.3	154.1	114.4	88	124.4	90.7	66.7	21.5	94.9	0.732479	0.0929837	0.442484	0.0485116	1.65538	0.196357
U3I4K2	Aldehyde dehydrogenase	56.159	8.57	141.9	97.3	104	83.1	114.9	84.6	75.1	87.8	111.4	0.823427	0.313227	0.799242	0.263805	1.03026	0.861244
U3I4K8	Regulator of chromosome condensation	45.42	6.14	80.3	87	98.7	101.2	102.8	101.3	118.5	110.2	100	1.14774	0.133865	1.23571	0.0510855	0.92881	0.281667
U3I4L1	Ubiquitin carboxyl-terminal hydrolase	41.063	5.5	109.1	102.5	100.3	99.1	97.6	96.5	91.8	99.9	103.2	0.940045	0.133733	0.945495	0.261479	0.994235	0.884065
U3I4L8	Protein kinase C delta type	79.861	8.03		78.3	90.2		102.2	103.7		119.6	106.1	1.22196	0.793635	1.33947	0.708639	0.912273	0.903463
U3I4M1	Replication protein A 14 kDa subunit	13.835	6.52	89.3	87.9	95.5	102.9	91	98.6	107.7	121.1	106	1.07261	0.200359	1.22772	0.0318268	0.873656	0.0815225
U3I4M7	TBC1 domain family member 15 (Fragment)	77.042	5.25	92.1	99.5	92.7	104.1	106.3	104.9	103.8	94.2	102.4	1.10904	0.0409769	1.05663	0.236303	1.0496	0.235826
U3I4N1	TBC1 domain family member 2B (Fragment)	98.209	6.25	85.7	90.3	97.5	110.2	103.8	96.1	104.1	105.9	106.4	1.13382	0.0858558	1.15686	0.0481338	0.980088	0.659578
U3I4P2	Sorting and assembly machinery component 50 (Fragment)	52.214	6.32	103	107.2	103.1	102.1	100.1	99.4	94.9	92.8	97.5	0.962656	0.0871022	0.91031	0.00847372	1.0575	0.0358379
U3I4Q4	Nucleoside diphosphate kinase	30.119	8.13	120.7	106.3	110.5	96.4	102.1	92.6	82.9	91.6	96.9	0.862519	0.0471416	0.804148	0.0204143	1.07259	0.262451
U3I4Q5	MKI67 FHA domain-interacting nucleolar phosphoprotein-like (Fragment)	23.823	10.1	102.4			96.3			101.3			0.94043	0.969342	0.989258	0.9946	0.950642	0.97472
U3I4Q7	Putative phospholipase B-like 1 (Fragment)	61.796	8.38	73.9	89.3	70	96.9	87.9	126.6	129.2	122.8	103.4	1.33533	0.14198	1.52401	0.0160563	0.876196	0.363082
U3I4R2	Dimethylaniline monooxygenase [N-oxide-forming]	60.745	7.74	87.9	91.9	95.5	124.4	120.8	91.3	87.6	87.3	113.2	1.2223	0.186837	1.04649	0.672757	1.168	0.302003
U3I4S4	Death-associated protein kinase 2 (Fragment)	42.316	8.12	121.5		103.7	99.7		95.3	78.8		101	0.865897	0.327015	0.798401	0.257374	1.08454	0.616743
U3I4T1	WD repeat-containing protein 91 (Fragment)	79.89	6.68	82.9	90	95.9	111.7	103.7	108.9	105.4	106.3	95.2	1.20647	0.0200589	1.14174	0.0703642	1.0567	0.25542
U3I4T3	UPF0400 protein C20orf77-like protein (Fragment)	32.057	5.34	93.4	86	87.5	100.1	101.8	113.3	106.5	112.2	99.2	1.18097	0.0402687	1.19108	0.0259716	0.991507	0.880144
U3I4T8	TraB domain-containing protein (Fragment)	42.017	7.42	92.7	108.8	96.8	76.9	84.7	110.7	130.4	106.5	92.5	0.912839	0.501657	1.10426	0.45916	0.826655	0.275348
U3I4U1	Synaptosomal-associated protein 29 (Fragment)	28.066	5.48	93.3	87.8	96.3	99.4	97.5	97.6	107.3	114.7	106.1	1.06164	0.142284	1.18277	0.0100793	0.897592	0.0469371
U3I4U2	Transferrin receptor protein 1 (Fragment)	86.336	6.14	78.1	126.2	73.4	111.7	81.3	110.4	110.2	92.6	116.2	1.09255	0.68921	1.14872	0.512304	0.951097	0.693865
U3I4W0	45 kDa calcium-binding protein	43.158	4.79	81.9	74.2	68.2	107.2	131.5	105.5	110.9	94.3	126.3	1.53455	0.0256076	1.47793	0.0445832	1.03831	0.751769
U3I4W8	Lysophospholipase-like protein 1 (Fragment)	26.772	8.53	119.7	111.4	101.9	94.7	89.9	96	85.6	98.8	102.1	0.842643	0.0632086	0.86036	0.0977343	0.979407	0.742661
U3I4W9	Putative ATP-dependent RNA helicase DHX35	141.267	8.56	81.3			106			112.7			1.30381	0.862879	1.38622	0.833352	0.94055	0.967541
U3I4X4	FERM, RhoGEF and pleckstrin domain-containing protein 1 (Fragment)	114.163	8.51	94.1	102.6		93.6	97.1		112.3	100.3		0.969497	0.96722	1.08083	0.918208	0.89699	0.885951
U3I4X6	Protein SERAC1 (Fragment)	74.334	8.46		87.4	86.6		104.6	97.1		108	116.3	1.1592	0.845805	1.28908	0.742327	0.899242	0.888446
U3I4Y1	Protein FAM40A (Fragment)	90.007	5.96	85.3		91.7	97.4		106.5	117.3		101.8	1.15198	0.852338	1.23785	0.781645	0.930625	0.924418
U3I4Y7	C2 domain-containing protein 5 (Fragment)	108.97	5.58	96.1	100.2	104.8	97.6	103.1	95.9	106.4	96.7	99.3	0.985055	0.675463	1.00432	0.915613	0.98082	0.623947
U3I4Y9	YLP motif-containing protein 1 (Fragment)	194.711	7.02	69.3	74.6		111.1	111.3		119.6	114.1		1.54552	0.0426421	1.62404	0.00719283	0.951647	0.288022
U3I4Z8	Putative ATP-dependent RNA helicase DDX23	89.74	9.26	85.1	88.6	92	108.8	104.1	104.9	106.1	107.3	103.1	1.19609	0.00297308	1.19119	0.00373062	1.00411	0.832321
U3I4Z9	O-acetyl-ADP-ribose deacetylase 1 (Fragment)	19.203	7.69	86.6	97	83.1	110.5	98.1	119.5	102.9	104.9	97.4	1.23022	0.0602297	1.14436	0.0715541	1.07503	0.345256
U3I500	Tyrosine kinase receptor EphA9	108.819	6.24	113.9	101.2	91.4	95.6	110.3	107.5	90.5	88.5	101.1	1.02251	0.787637	0.913866	0.324115	1.11889	0.137734
U3I503	Calcium-binding mitochondrial carrier protein Aralar1 (Fragment)	70.294	7.12	86.4	55.5	89.2	120.1	126.9	106.4	93.5	117.5	104.4	1.52921	0.0429716	1.36478	0.105465	1.12048	0.241532
U3I509	15-hydroxyprostaglandin dehydrogenase [NAD+] (Fragment)	29.058	5.66		117.8	118.2		89.9	78.4		92.2	103.5	0.713136	0.667781	0.829237	0.8064	0.85999	0.843359
U3I520	Translocator protein (Fragment)	19.561	9.11	69.5			71.7			158.8			1.03165		2.28489		0.451511
U3I522	Glycerol-3-phosphate acyltransferase 3	49.505	9.2	104	100.1	108.6	99.8	110.4	91.2	96.2	89.5	100.2	0.963863	0.582539	0.914295	0.0914455	1.05421	0.474094
U3I523	Glucocorticoid receptor DNA-binding factor 1 (Fragment)	170.973	7.02	66.8	76.3	73.8	121.8	116.1	115.3	111.4	107.6	110.9	1.6284	0.000356701	1.52098	0.00199081	1.07063	0.0419789
U3I527	InaD-like	195.663	5.15			120.8			77.4			101.8	0.640728	0.779823	0.842715	0.910224	0.760314	0.858604
U3I535	3-oxo-5-beta-steroid 4-dehydrogenase-like isoform X1	37.337	6.99	131.7	118.2	138.9	103.2	105.5	84.1	65.1	76.3	77	0.753086	0.0250262	0.561728	0.00268879	1.34066	0.0464543
U3I536	Serine/threonine-protein phosphatase 6 regulatory ankyrin repeat subunit B	107.26	6.32	74.3	94.9	93.6	124.9	88.5	102	100.9	116.5	104.4	1.20015	0.247184	1.22451	0.0807108	0.980112	0.867061
U3I538	Coatomer subunit gamma	96.386	5.48	98.2	93.2	91.4	105.8	109.1	103.9	96	97.7	104.7	1.1273	0.0110109	1.05516	0.200433	1.06836	0.108214
U3I539	von Willebrand factor (Fragment)	314.534	5.83	78.9	97.6	85.9	72.3	76	101.7	148.8	126.3	112.4	0.952744	0.724087	1.47675	0.039805	0.645161	0.0319956
U3I552	Radixin (Fragment)	68.188	6.27	112.3	107.2	119.3	90.3	99.8	88.7	97.4	92.9	92	0.822904	0.0153912	0.833235	0.0186442	0.987602	0.782192
U3I554	Mitochondrial fission regulator 1 (Fragment)	31.712	8.76		97.6	118		98.8	94.8		103.5	87.2	0.897959	0.887615	0.884508	0.872708	1.01521	0.984085
U3I559	Microsomal triglyceride transfer protein large subunit (Fragment)	100.186	8.24	92.1	90.3	106.2	117.5	119.4	94	90.3	90.3	99.8	1.14657	0.22927	0.971587	0.673543	1.1801	0.16489
U3I567	Coatomer subunit beta (Fragment)	102.859	5.21	94.8	88.4	92.8	107.3	109.3	101.6	97.9	102.2	105.7	1.1529	0.0100801	1.10797	0.0292307	1.04055	0.269407
U3I572	Polyribonucleotide nucleotidyltransferase 1 (Fragment)	80.996	8.05	96.2	99.7	98.1	103.3	104.2	104.5	100.5	96.1	97.4	1.06122	0.0180876	1	1	1.06122	0.0363236
U3I577	RING finger protein 213 (Fragment)	481.733	6.51	65.6	63.9		124.1	120.5		110.2	115.7		1.8888	0.00603471	1.7444	0.0233524	1.08278	0.123358
U3I582	Putative E3 ubiquitin-protein ligase HERC1	532.708	6.09	94.6			103.4			102			1.09302	0.955683	1.07822	0.962438	1.01373	0.993184
U3I584	Extracellular matrix protein FRAS1 (Fragment)	434.815	5.74
U3I585	CCR4-NOT transcription complex subunit 11 (Fragment)	49.565	6.16	81.9	90.7		93.2	108.9		124.8	100.4		1.17092	0.275006	1.30475	0.249741	0.897425	0.521525
U3I589	Tryptophanyl-tRNA synthetase, cytoplasmic (Fragment)	53.751	6.86	77.7	91.7	91.3	107.5	100.8	92.8	114.8	107.5	115.9	1.15497	0.0984018	1.29728	0.0143638	0.890302	0.0811641
U3I593	Guanine nucleotide-binding protein subunit beta-2-like 1 (Fragment)	31.057	7.39	107	102.9	112.7	100.3	106.6	93.4	92.6	90.5	93.9	0.930874	0.198693	0.858648	0.023343	1.08412	0.172045
U3I595	Dedicator of cytokinesis protein 9	235.09	7.75	67.9	92.4		121	97.3		111.1	110.3		1.36182	0.23109	1.38116	0.242467	0.985998	0.917209
U3I596	ATP-binding cassette sub-family A member 3 (Fragment)	190	7.06	66.5	78.5	63.5	99.9	114.3	96.5	133.6	107.2	140	1.49017	0.00942669	1.82638	0.0163426	0.815914	0.130807
U3I5A0	Pumilio domain-containing protein KIAA0020-like protein (Fragment)	70.508	9.5	103.5	104.4	112.1	94.1	103.1	88.4	102.4	92.5	99.5	0.8925	0.0986298	0.92	0.100823	0.970109	0.605842
U3I5A6	Coagulation factor X	54.019	5.55	61	85.4	87.9	95.3	85.1	95.3	143.7	129.5	116.8	1.1767	0.244567	1.66453	0.0112057	0.706923	0.0249149
U3I5A8	FAS-associated factor 1 (Fragment)	73.698	4.96	87.3	102.4	92.8	107.5	100.9	101.3	105.1	96.7	105.9	1.09628	0.165032	1.0892	0.198715	1.0065	0.864258
U3I5C5	NADH dehydrogenase [ubiquinone] 1 alpha subcomplex subunit 9, mitochondrial (Fragment)	42.711	8.9	113.2	108.2	110.4	101.3	86.7	100.4	85.5	105.1	89.2	0.869198	0.0812825	0.843279	0.0948826	1.03074	0.727759
U3I5C6	Beta-catenin-like protein 1 (Fragment)	65.191	5.1	82.2	96.2	89.4	107.7	102.1	103.8	110.1	101.6	106.8	1.17102	0.0479371	1.18932	0.0320312	0.984615	0.616508
U3I5D2	Leukotriene A(4) hydrolase	69.628	6.93	100.2	105.9	92.7	103.5	93.1	107.1	96.3	101	100.3	1.0164	0.787976	0.995984	0.929248	1.0205	0.684408
U3I5D5	Nardilysin (Fragment)	110.996	6.14	107.7	98.7		99.4	109.5		92.9	91.8		1.01211	0.870627	0.894864	0.246126	1.13102	0.248387
U3I5F7	Myosin-If (Fragment)	124.658	9.11	72.4	81.1	80.4	102.1	97.9	110.2	125.6	121.1	109.4	1.32621	0.00607734	1.52245	0.00423569	0.871104	0.0690409
U3I5G0	Sec1 family domain-containing protein 2 (Fragment)	31.098	6.54		118.4	102.8		96.7	97.4		84.9	99.7	0.877486	0.863564	0.834539	0.813847	1.05146	0.947104
U3I5G2	Fructose-2,6-bisphosphatase TIGAR	30.305	6.77	88	127.5		101.9	85.7		110.1	86.8		0.870534	0.859509	0.913689	0.908142	0.952768	0.949582
U3I5H5	Abhydrolase domain-containing protein 10, mitochondrial (Fragment)	29.28	6.64	92.7	113.2		117.4	88.5		89.9	98.3		1	1	0.914036	0.906078	1.09405	0.90682
U3I5I2	Bcl-2-like proteinous antagonist/killer	24.885	6.95	49.6			116.9			133.5			2.35685		2.69153		0.875655
U3I5I4	Beta-parvin (Fragment)	37.903	5.4
U3I5K2	Adipocyte plasma membrane-associated protein (Fragment)	43.001	7.02	100.7	89.6	85.9	97.3	108.3	119.8	102	102.1	94.4	1.17813	0.114699	1.08074	0.237789	1.09012	0.301257
U3I5K3	Annexin	36.421	5.17	135.2			24.7			140.1			0.182692	0.561976	1.03624	0.982209	0.176303	0.559605
U3I5L6	Multidrug resistance protein 1 (Fragment)	138.085	7.4	111.6	92.8	110	93.4	98.6	81.7	95	108.6	108.3	0.870547	0.160286	0.992048	0.917347	0.877525	0.131605
U3I5M4	C-type mannose receptor 2	163.999	6.48	94.2	114.3	85.2	101.2	74	124.5	104.6	111.7	90.2	1.02043	0.912956	1.04358	0.711566	0.977814	0.896541
U3I5N3	Protein Dr1	19.386	4.75	72.8	91.8	75.6	103.4	95	113.9	123.8	113.2	110.5	1.30017	0.0409912	1.44671	0.0103774	0.898705	0.165919
U3I5N5	Ethanolamine kinase 1 (Fragment)	36.556	5.24	85.1	91.8		107.2	96.2		107.6	112		1.1498	0.202048	1.24138	0.0453923	0.92623	0.359623
U3I5P4	Selenoprotein O (Fragment)	61.32	5.22	138.9	112.5	120.9	78.1	104.6	82.8	83	82.9	96.3	0.713135	0.0344389	0.704271	0.0235823	1.01259	0.913092
U3I5Q1	Glutamine-dependent NAD(+) synthetase (Fragment)	73.486	6.54			107.7			102.7			89.6	0.953575	0.974811	0.831941	0.903635	1.14621	0.928131
U3I5Q8	Ras GTPase-activating-like protein IQGAP2	184.844	6.4	117.9	121	115.7	94.4	88.2	96.2	87.7	90.7	88.2	0.786238	0.00189643	0.751833	0.000292391	1.04576	0.229581
U3I5R4	C-type lectin domain family 2 member L (Fragment)	14.176	6.06
U3I5R7	Serine/threonine-protein phosphatase 6 regulatory subunit 2 isoform X1	97.13	4.55	90.4	102.5	86.9	104.4	106.2	109.5	105.2	91.3	103.7	1.14403	0.0934542	1.07291	0.352188	1.06629	0.267783
U3I5S2	Solute carrier family 22 member 13 (Fragment)	56.622	8.13			111.4			110.1			78.5	0.98833	0.993775	0.704668	0.822373	1.40255	0.827847
U3I5T1	Glutamate--cysteine ligase catalytic subunit (Fragment)	67.157	5.72	126.9	96.2	119.3	85.1	98.5	88.3	88	105.3	92.4	0.7941	0.11026	0.834404	0.167932	0.951698	0.525078
U3I5T8	Spermatogenesis-associated protein 20 (Fragment)	52.286	6.1	106.1	95.7	87.4	90.8	99	115.3	103.1	105.3	97.4	1.05498	0.590124	1.0574	0.423588	0.997711	0.977782
U3I5U6	Cc1-9	64.398	9.36	95.2	98.1	77	97.3	129.9	118.6	107.4	72	104.4	1.27932	0.104735	1.04994	0.752744	1.21846	0.237669
U3I5V0	Leucine-rich repeat-containing protein 47 (Fragment)	42.025	8.82	93.7	95.7	100.1	101.2	104.6	100.5	105.1	99.7	99.4	1.05803	0.0787554	1.05078	0.137766	1.0069	0.772555
U3I5V2	Organic solute transporter subunit alpha (Fragment)	18.786	8.62	104.7		86.9	108.4		114.6	86.9		98.5	1.16388	0.842447	0.967641	0.965464	1.2028	0.809154
U3I5W5	Y-box-binding protein 3 (Fragment)	31.827	9.92	82.8	102.2	92.7	102.6	103.4	102.2	114.6	94.4	105.2	1.10983	0.21074	1.13144	0.207094	0.980904	0.764683
U3I5W9	BRISC and BRCA1-A complex member 1 isoform X6	9.211	8.19	107.2	91.9	99.4	104.6	103.8	102.3	88.2	104.3	98.3	1.04087	0.455122	0.974204	0.710996	1.06843	0.292477
U3I5X4	Formin-binding protein 1-like (Fragment)	70.036	6.47	89.4	90.2	93.2	115.4	100.3	97.5	95.2	109.5	109.3	1.14809	0.131062	1.15103	0.0935937	0.997452	0.972658
U3I5X5	LIM domain kinase 2 (Fragment)	72.539	7.62	64.9			120.7			114.4			1.85978	0.733489	1.76271	0.750953	1.05507	0.973231
U3I5Y1	Palmitoyl-protein thioesterase 1 (Fragment)	7.577	4.94	95.5			106.8			97.6			1.11832		1.02199		1.09426
U3I5Y3	Programmed cell death protein 4	51.818	5.43
U3I5Z4	Phosphatidylinositol 4-kinase alpha (Fragment)	232.445	7.05	95.3	100.6	108.9	96.7	101.3	96	107.9	98	95.1	0.964567	0.469749	0.987533	0.83033	0.976744	0.622306
U3I5Z9	Stromal membrane-associated protein 2	45.707	9.39	72.9	85.2	79.2	111.1	96.6	114.4	116	118.2	106.4	1.35735	0.0170962	1.43531	0.00246334	0.945684	0.407764
U3I614	S-adenosylmethionine synthase isoform type-2 (Fragment)	24.498	5.64	129.6	102.8	110.7	83.9	96.7	92.8	86.4	100.5	96.5	0.796852	0.0816754	0.825998	0.112726	0.964714	0.587385
U3I624	Glycerol kinase (Fragment)	58.87	6.15	115	98.4	103.3	87.6	96.8	91.5	97.4	104.9	105.2	0.871171	0.0912159	0.97095	0.618809	0.897236	0.0462952
U3I626	Signal recognition particle 14 kDa protein	12.304	10.07	94.2	89.5	97.1	108.3	104.6	99.6	97.5	105.9	103.3	1.11289	0.0353329	1.09224	0.0611415	1.01891	0.613835
U3I632	Calcium/calmodulin-dependent protein kinase kinase 2 (Fragment)	54.238	6.55	99.7	99.5	114.6	112.7	104.5	93.7	87.6	96	91.7	0.990758	0.90288	0.87731	0.107395	1.12931	0.151269
U3I634	39S ribosomal protein L37, mitochondrial (Fragment)	36.367	8.15	101.5	110.9	113.6	89.4	99.5	89.7	109.2	89.6	96.7	0.854601	0.0335247	0.906442	0.221338	0.942809	0.453676
U3I639	Replication factor C subunit 5 (Fragment)	28.239	7.37	95.9		91	110.7		99.3	93.4		109.7	1.1236	0.877894	1.08668	0.91275	1.03397	0.964834
U3I640	78 kDa glucose-regulated protein	67.738	5.27	79	71.2	69.7	113	122	107.8	108	106.7	122.5	1.55889	0.00201755	1.53342	0.00564816	1.01661	0.790192
U3I646	Carbonic anhydrase 2 (Fragment)	28.699	7.14	34.9	59.8	50.8	41.2	81.7	107.6	223.9	158.5	141.6	1.58419	0.277973	3.60137	0.0294266	0.439885	0.039851
U3I655	Epsin-3 (Fragment)	32.674	5.72	104.2	95.4	102.9	105.7	101.2	85.9	90.1	103.4	111.2	0.967934	0.659517	1.00727	0.920802	0.960945	0.668385
U3I662	Peroxisomal membrane protein 11B (Fragment)	18.605	9.76	108.9			110.6			80.5			1.01561		0.73921		1.37391
U3I663	Next to BRCA1 1	105.239	5.14	92.9			113.8			93.2			1.22497		1.00323		1.22103
U3I670	Insulin-like growth factor 2 mRNA-binding protein 2 isoform X1	56.304	8.18	94.8	87.9	96.5	113.7	103.1	99.3	91.5	109	104.2	1.13216	0.0847981	1.09133	0.243255	1.03741	0.605512
U3I674	Armadillo repeat-containing protein 8-like isoform X1	75.363	6.65	68.1	88	68.7	107.4	101.2	126.1	124.5	110.7	105.2	1.48888	0.0217497	1.51423	0.0118566	0.983255	0.850807
U3I676	Branched-chain-amino-acid aminotransferase	42.956	5.59	92.3		94.9	113.4		107.6	94.3		97.6	1.18056	0.827326	1.02511	0.97372	1.15164	0.852377
U3I678	Exportin-4 (Fragment)	130.46	5.1		103.9	93.2		100.7	108.8		95.4	98	1.06291	0.935659	0.981228	0.979953	1.08325	0.91567
U3I682	Superoxide dismutase [Cu-Zn]	13.547	6.51	123.4	84.2	102.5	66.2	99.5	107.5	110.4	116.4	89.9	0.881006	0.509278	1.02128	0.882525	0.862646	0.396905
U3I683	T-complex protein 1 subunit delta	57.463	7.55	105	101.9	100.9	96.2	98	97	98.9	100	102.1	0.946069	0.0316833	0.977908	0.222492	0.967442	0.0528608
U3I693	Acetyl-coenzyme A synthetase	65.518	6.65	54.7	74.5	70	113.9	105.3	120.5	131.5	120.3	109.5	1.70532	0.00431052	1.81376	0.00350523	0.940216	0.410186
U3I695	STE20-like serine/threonine-protein kinase	138.155	8.5	79.9	83.6	84.6	105.2	106.5	110	115	109.9	105.3	1.29665	0.000265938	1.33091	0.00329764	0.974258	0.434677
U3I6A0	TOX high mobility group box family member 3 isoform A	62.633	7.28	88.7	87.1	97.8	117.1	105	104.1	94.1	107.9	98.1	1.19225	0.0329744	1.09686	0.172793	1.08697	0.21202
U3I6A3	Protein sel-1-like protein 1 (Fragment)	87.956	5.24	82.3	81	86.4	100.8	112.8	103	117	106.2	110.6	1.26792	0.0145911	1.3368	0.00415054	0.948472	0.303422
U3I6B2	Myosin phosphatase Rho-interacting protein isoform X7	252.609	5.33	90	92.9	88.5	106.2	103.1	103.9	103.8	104	107.5	1.15402	0.00143279	1.16175	0.00117874	0.99334	0.670246
U3I6B7	Choline-phosphate cytidylyltransferase A (Fragment)	42.204	7.06	72.1	99.6	94.3	85.4	99.9	93.9	142.5	100.5	111.8	1.04962	0.67273	1.33383	0.131865	0.786922	0.173572
U3I6C1	SWI/SNF-related matrix-associated actin-dependent regulator of chromatin subfamily B member 1 (Fragment)	40.884	6.47	82.6		91.4	102		97.5	115.4		111.1	1.14655	0.857065	1.30172	0.733367	0.880795	0.866922
U3I6C2	Bifunctional aminoacyl-tRNA synthetase (Fragment)	180.737	7.85	107.1	109.3	105.2	99.9	91.3	98.9	93	99.3	95.8	0.902052	0.0442951	0.895833	0.0101718	1.00694	0.849763
U3I6C9	Cytoplasmic dynein 1 intermediate chain 2	71.243	5.19	116.3	134.2	115.5	88.4	85.4	92.3	95.4	80.4	92.2	0.727049	0.0231472	0.73224	0.0150807	0.99291	0.907541
U3I6D2	Alpha-centractin (Fragment)	41.439	7.27	92.4	94.3	98.2	110	108.9	103.1	97.6	96.8	98.7	1.13022	0.0119358	1.02878	0.246031	1.0986	0.0388693
U3I6D3	Acyl-CoA synthetase family member 3	50.393	8.31	110.8	93.7	106.2	111.8	116.8	100.3	77.4	89.5	93.5	1.05858	0.439215	0.838107	0.0759698	1.26306	0.0293672
U3I6E6	Exocyst complex component 7 (Fragment)	81.059	6.76	74.3			115.4			110.3			1.55316		1.48452		1.04624
U3I6G0	Glycine amidinotransferase, mitochondrial (Fragment)	48.748	8.22	119.2	140	139.6	82.5	82.7	89.6	98.4	77.4	70.8	0.638917	0.0127248	0.618355	0.0101219	1.03325	0.778101
U3I6G5	Alpha-methylacyl-CoA racemase (Fragment)	28.253	5.95	133.2	96.6	108	88.8	125.5	91.9	78	78	100.1	0.906454	0.545774	0.758141	0.115138	1.19563	0.30642
U3I6G7	Patatin-like phospholipase domain-containing protein 7 (Fragment)	144.883	7.94	87	90.4	95.9	101	106	104.2	111.9	103.6	99.9	1.13868	0.0216546	1.15404	0.0374961	0.986684	0.742277
U3I6G9	Opioid growth factor receptor (Fragment)	42.143	6.23	49.7	64.7	51.6	127.4	115.1	117.1	122.9	120.2	131.2	2.16627	0.000551539	2.25482	0.000497678	0.960727	0.387618
U3I6H0	UPF0452 protein C7orf41 (Fragment)	9.125	4.27
U3I6H1	Sn1-specific diacylglycerol lipase beta (Fragment)	72.286	6.6
U3I6H4	Lactoylglutathione lyase	21.047	6.55	101.4	89.9	94.4	100.7	121	108.3	97.9	89.2	97.3	1.15506	0.113799	0.99545	0.925856	1.16034	0.10756
U3I6H6	Protein FAM208A (Fragment)	185.643	6.44
U3I6H8	Laminin subunit gamma-3	169.998	5.12	99.2	106.2	89.1	99.3	89.3	117.3	101.5	104.5	93.7	1.03871	0.715893	1.01766	0.786369	1.02069	0.831592
U3I6I0	Adenosylhomocysteinase	54.946	7.06	108.7	112.2	106.3	104.3	97.2	97.8	87	90.6	95.9	0.914731	0.0343583	0.83588	0.00682757	1.09433	0.0678965
U3I6I6	Atlastin-1 (Fragment)	63.22	6	107.8	89.5	93.4	99.5	112.1	113	92.7	98.3	93.6	1.11662	0.189187	0.979016	0.755679	1.14055	0.0767915
U3I6I8	Tight junction-associated protein 1	59.43	6.62
U3I6J6	Arachidonate 5-lipoxygenase-like isoform X1	75.209	6.23	88.1	97.9		101.7	86		110.2	116.2		1.00914	0.990421	1.2172	0.797317	0.829064	0.806709
U3I6J7	TM2 domain-containing protein 1 (Fragment)	16.225	8.24
U3I6K3	PDZ and LIM domain protein 1	33.585	6.68	86.6	107.3	89	88.1	79.8	99.3	125.2	112.9	111.7	0.944503	0.578045	1.23648	0.0550796	0.763865	0.0203482
U3I6K6	40S ribosomal protein S3a	29.73	9.47	98.7	98.8	110.6	96.5	99.6	95	104.8	101.7	94.4	0.944823	0.285698	0.976631	0.658355	0.967431	0.409507
U3I6L0	Mitochondrial carnitine/acylcarnitine carrier protein CACL (Fragment)	33.277	8.68	108.1	98.8	111.3	100.8	101.8	84.4	91.1	99.4	104.3	0.901948	0.209837	0.926461	0.220443	0.973541	0.725239
U3I6L2	Lipase	44.971	8.34	73.5	100	76.8	120.6	100.4	113.9	105.9	99.5	109.3	1.33799	0.0572244	1.25729	0.111383	1.06419	0.385289
U3I6L8	Vesicle-fusing ATPase	81.979	6.81	96.7	92.1	99	98.8	108.3	99.7	104.5	99.6	101.3	1.06602	0.167524	1.06115	0.0848103	1.00458	0.898485
U3I6M1	Pre-mRNA-splicing factor 18	39.664	8.16			111.7			100.8			87.5	0.902417	0.94576	0.783348	0.873304	1.152	0.925514
U3I6N5	PRKR-interacting protein 1-like protein (Fragment)	17.714	6.15	71	80	73.8	99.6	100	114.4	129.4	119.9	111.8	1.3968	0.0117158	1.60632	0.00411581	0.869565	0.0897375
U3I6N7	Polypeptide N-acetylgalactosaminyltransferase	75.57	7.78
U3I6N9	39S ribosomal protein L1, mitochondrial (Fragment)	31.308	9.31	109.2	100.5	109.8	103	100.1	95.5	87.8	99.4	94.7	0.934585	0.14076	0.882316	0.050726	1.05924	0.248865
U3I6P1	Muskelin	85.051	6.32	149.6	95.8	95.1	69.3	94.6	102	81.1	109.6	102.9	0.78091	0.311038	0.862261	0.493822	0.905654	0.520979
U3I6P7	Exocyst complex component 6 (Fragment)	90.028	6.86
U3I6P9	Golgin subfamily A member 2 (Fragment)	115.111	5.12	83.5	93	92.8	113.4	110.1	99.4	103.1	96.9	107.8	1.19903	0.0310302	1.14296	0.0447806	1.04906	0.397988
U3I6Q4	Zinc finger and BTB domain-containing protein 11 (Fragment)	114.731	8.03		90			88.8			121.2		0.986667	0.993289	1.34667	0.856795	0.732673	0.85085
U3I6Q7	Estradiol 17-beta-dehydrogenase 11 (Fragment)	26.654	6.87	107.7	88.2	90.4	99.6	103.3	99.5	92.7	108.5	110	1.05623	0.477576	1.08697	0.37374	0.971722	0.652377
U3I6R1	Annexin	73.186	7.12	65.7	94	74.8	109.1	100.4	120.7	125.2	105.6	104.5	1.4081	0.0408801	1.42985	0.0371582	0.98479	0.858486
U3I6R8	Gamma-glutamylcyclotransferase (Fragment)	16.961	7.53		80.4	105.2		97.3	93.7		122.3	101.1	1.02909	0.969992	1.20366	0.811284	0.854969	0.837861
U3I6S1	Trifunctional enzyme subunit beta, mitochondrial	50.713	9.32	90.3	94.7	93.5	114.8	110	113.5	94.9	95.3	93.1	1.21472	0.000530072	1.01724	0.358238	1.19414	0.00175934
U3I6S2	NADH dehydrogenase [ubiquinone] 1 beta subcomplex subunit 6	7.687	7.59	136.2			67.9			95.9			0.498532		0.704112		0.708029
U3I6S5	26S proteasome non-ATPase regulatory subunit 6 (Fragment)	43.935	7.43	101.7	97.5	105.6	98.3	96.6	90.8	100	105.8	103.6	0.937336	0.122561	1.01509	0.625922	0.9234	0.0538794
U3I6S6	ATP-binding cassette sub-family B member 10, mitochondrial (Fragment)	64.004	8.79		92.6	101		97.6	101.1		109.9	97.9	1.02634	0.972478	1.07335	0.925478	0.956208	0.952704
U3I6T5	Borealin (Fragment)	27.561	10.48	100.7	73.8		100.3	89.2		99	137		1.08596	0.678736	1.35244	0.329467	0.802966	0.426289
U3I6U1	Rho GDP-dissociation inhibitor 2 (Fragment)	23.557	5.12	54.1	78.3	65.2	111.1	92.3	109.7	134.8	129.4	125.1	1.58451	0.014715	1.97014	0.00559024	0.804264	0.0353276
U3I6U2	Thimet oligopeptidase (Fragment)	23.941	5.21	112.4	98.7	110.7	94.8	94.3	91.2	92.8	106.9	98.1	0.871038	0.076529	0.92542	0.250628	0.941236	0.289614
U3I6U9	Glutaredoxin-2, mitochondrial (Fragment)	12.581	5.12	107.5	98.5	93.5	110.2	101.2	103.7	82.3	100.3	102.8	1.05209	0.356849	0.952922	0.577662	1.10406	0.262233
U3I6V1	Elongation factor 2 kinase (Fragment)	82.756	5.36	90.4	108.5	94.9	108.3	99.5	108.1	101.3	92	97	1.07522	0.316694	0.988087	0.860124	1.08818	0.0974907
U3I6V5	JmjC domain-containing histone demethylation protein 3A (Fragment)	107.313	5.69
U3I6V7	Ubiquitin carboxyl-terminal hydrolase 5 (Fragment)	91.335	5.15	88.8	101.2	98.3	104.3	97.7	100.1	106.9	101.1	101.5	1.04787	0.354874	1.07353	0.191829	0.97609	0.410544
U3I6W9	N(G),N(G)-dimethylarginine dimethylaminohydrolase 1 (Fragment)	20.35	5.58	101.3	110.1	113	98.1	98.6	94.2	100.7	91.4	92.8	0.896732	0.0711633	0.878237	0.0465477	1.02106	0.57934
U3I6X1	DNA helicase	85.313	6.35	87.8	85	98.1	101.7	100.8	91.2	110.6	114.2	110.7	1.08416	0.220405	1.23846	0.0248278	0.87541	0.0413335
U3I6X2	Parafibromin (Fragment)	55.905	9.82	83.2	95.1	95.9	106	102.4	100.1	110.8	102.6	104	1.12509	0.0925547	1.15755	0.0511777	0.97196	0.394072
U3I6X4	UPF0378 protein KIAA0100 (Fragment)	246.103	7.42		94.1	93.5		105.4	106.8		100.6	99.8	1.13113	0.870659	1.06823	0.930203	1.05888	0.939454
U3I6X7	LETM1 and EF-hand domain-containing protein 1, mitochondrial	83.017	5.64	94	92.8	95.8	104.8	103.4	107.7	101.2	103.8	96.5	1.11783	0.00305131	1.06688	0.0825166	1.04776	0.141608
U3I6X9	Ubiquitin fusion degradation protein 1 (Fragment)	29.301	5.99	79.7	93.5	97.9	96.5	103.5	96.8	123.8	103	105.3	1.0948	0.255307	1.22501	0.078665	0.893707	0.208866
U3I6Y1	28S ribosomal protein S22, mitochondrial (Fragment)	33.402	6.55	109.5	115.4		102.7	90.8		87.8	93.8		0.860382	0.843378	0.80747	0.780308	1.06553	0.933118
U3I6Y4	U3 small nucleolar RNA-associated protein 18 (Fragment)	51.654	7.97	93.9	99.6	101.1	99.2	98.1	97.2	107	102.4	101.6	0.999661	0.989463	1.05567	0.123856	0.946945	0.0694112
U3I6Y7	RNA-binding protein 39 (Fragment)	59.711	10.2	83.7	89.4	94.7	107	104.8	102.8	109.3	105.7	102.5	1.17476	0.0269848	1.18559	0.0169978	0.990866	0.700948
U3I6Y9	Partitioning defective 3 (Fragment)	55.488	9.48
U3I6Z7	Rab GTPase-activating protein 1-like	43.606	6.48	76.7	84	89.9	115.5	114.2	102.4	107.8	101.9	107.7	1.32522	0.00876794	1.26656	0.0141257	1.04631	0.36902
U3I700	Dimethylaniline monooxygenase [N-oxide-forming]	59.842	9.1	131	120.1	156.5	64.5	106.5	98.3	104.5	73.5	45.2	0.660697	0.0532212	0.547596	0.0481253	1.20654	0.515526
U3I706	Calcitonin gene-related peptide type 1 receptor	54.223	7.64
U3I709	Max-like X (Fragment)	28.073	6.95	107.3		114.2	95.4		84.2	97.3		101.7	0.810835	0.108605	0.89842	0.131897	0.902513	0.308714
U3I721	GPN-loop GTPase 1 (Fragment)	39.862	5.07	93.3	107.1	89.7	98	100.2	96.9	108.7	92.7	113.4	1.01724	0.784796	1.08514	0.374026	0.937421	0.404856
U3I728	Tudor domain-containing protein 7	121.608	7.65	59.5	71.9	66.3	107.7	109.8	116.7	132.8	118.3	117	1.69044	0.000762584	1.86191	0.00127391	0.907905	0.142066
U3I731	Sorbin and SH3 domain-containing protein 1 (Fragment)	143.078	6.51	118.2	105.5	109.6	90	98.5	97.7	91.8	96	92.8	0.858686	0.03156	0.841884	0.0319134	1.01996	0.579208
U3I737	Kinesin light chain 1 (Fragment)	70.543	6.61	94.4	98.7	98.9	113.2	101.4	100.4	92.4	99.9	100.7	1.07877	0.19517	1.00342	0.918915	1.07509	0.219645
U3I742	Alpha-2-macroglobulin (Fragment)	166.043	5.8	57	60	55.1	144.7	116.8	128	98.3	123.2	117	2.26322	0.010481	1.96688	0.0151059	1.15066	0.198635
U3I746	Putative E3 ubiquitin-protein ligase HERC2 (Fragment)	529.339	6.3			95.4			96.8			107.8	1.01468	0.992716	1.12998	0.939305	0.897959	0.946462
U3I753	DnaJ-like protein subfamily C member 8 (Fragment)	29.15	9.36	74.2	80.7	91.3	125.2	103.3	108.2	100.5	116	100.5	1.36759	0.0250791	1.28757	0.0303404	1.06215	0.480987
U3I756	Pyridine nucleotide-disulfide oxidoreductase domain-containing protein 1 (Fragment)	55.826	5.21	94.1	114.9	98.4	92.6	85.4	106	113.3	99.7	95.7	0.923878	0.423345	1.00423	0.960843	0.919987	0.36507
U3I757	Ras-related protein Rab-8B (Fragment)	20.654	9.47	99.4	97.3	97.7	90.2	100	102.6	110.4	102.8	99.8	0.994565	0.90138	1.06318	0.184137	0.935463	0.245048
U3I768	THUMP domain-containing protein 3 (Fragment)	43.913	6.48	109			100.7			90.2			0.923853		0.827523		1.11641
U3I770	RNA-binding protein 6 (Fragment)	130.746	7.08	74.5			119.3			106.2			1.60134		1.4255		1.12335
U3I776	Acidic leucine-rich nuclear phosphoprotein 32 family member B	23.194	4.48	82.4	80.7	87.5	100	98.5	104.5	117.5	120.8	108	1.2091	0.00320675	1.38188	0.00494282	0.874964	0.0459155
U3I777	LanC-like protein 2 (Fragment)	49.274	8.13	103.9			105.6			90.5			1.01636	0.991394	0.87103	0.927289	1.16685	0.918884
U3I781	Nuclear pore complex protein Nup133 (Fragment)	123.437	5.02	81.1	96.6		105.1	101.9		113.8	101.5		1.16488	0.841411	1.21159	0.802826	0.961449	0.958459
U3I790	Transmembrane protein 192 (Fragment)	30.308	8.95	79.2			113.7			107.1			1.43561		1.35227		1.06162
U3I793	Formin-like protein 1	118.849	7.44	53.8	76	65.5	105.5	95.3	106.2	140.7	128.8	128.3	1.57194	0.0134612	2.03687	0.00184894	0.771745	0.00516279
U3I798	Serine beta-lactamase-like protein LACTB	50.233	8.92	102.6	92.6	101.5	108.2	107.2	106.7	89.2	100.3	91.8	1.08561	0.113318	0.948096	0.328128	1.14504	0.0534665
U3I7A6	Histone deacetylase 10 (Fragment)	73.294	6.05	102.4	109	104.5	99.6	104.1	106.8	98	86.9	88.6	0.982906	0.563911	0.86578	0.0346913	1.13528	0.0487958
U3I7A7	Serine/threonine-protein phosphatase	24.942	6.52	81.1	93.2	99.5	110.1	97.9	97.3	108.8	108.9	103.2	1.11505	0.203052	1.17202	0.0877245	0.951387	0.344098
U3I7C2	Splicing factor, proline-and glutamine-rich (Fragment)	57.93	8.76	83	90.3	91.2	108	104.2	101.9	109	105.5	106.8	1.18752	0.00876627	1.21474	0.0100988	0.977591	0.321884
U3I7C4	Mitochondrial Rho GTPase	65.16	5.26	94.6	97.9	103.1	111.3	99.4	102.1	94.1	102.7	94.8	1.05819	0.268041	0.986468	0.737316	1.0727	0.199042
U3I7C7	FK-506 binding protein 51	50.879	6.06	88.7	96.9	90.3	105.8	99.5	106	105.5	103.6	103.7	1.12831	0.0241392	1.13374	0.0330076	0.995205	0.840147
U3I7C8	Tyrosine-protein kinase SYK	72.423	8.34		79.1			84.4			136.5		1.067	0.967634	1.72566	0.758211	0.618315	0.781562
U3I7D4	Ena/VASP-like protein	53.396	9.66	62.2	73		113.5	104.2		124.3	122.8		1.61021	0.0300311	1.82766	0.0569624	0.88102	0.187408
U3I7D6	Cytoglobin (Fragment)	22.08	7.12	61.2	80.8	74	104	93.4	112.5	134.8	125.8	113.5	1.43472	0.0172006	1.73194	0.00340105	0.828388	0.061863
U3I7E1	Sphingosine-1-phosphate lyase 1 (Fragment)	61.942	7.36	93.1	103.1	96.2	112	98.7	99.7	95	98.1	104.1	1.06156	0.320044	1.01642	0.708674	1.04441	0.440835
U3I7F0	MHC-linked complement C4	178.477	7.64	47.2	59.7	60.8	117.9	144.4	97.1	134.9	95.9	142.1	2.14311	0.033214	2.22361	0.0324001	0.963797	0.831644
U3I7F2	Coiled-coil domain-containing protein 25	23.863	6.32	103		104.5	102.9		101.6	94.1		93.9	0.985542	0.272214	0.906024	0.0453453	1.08777	0.0453658
U3I7F8	Putative mitochondrial ribosomal protein L21 isoform d	20.224	9.03	94.1	93.3	105.9	106	106.2	94.4	99.9	100.5	99.7	1.04535	0.475833	1.02318	0.634048	1.02166	0.634629
U3I7H5	Complexin-1	15.089	4.84	135.9			86.8			77.3			0.638705		0.568801		1.1229
U3I7H6	Ubiquitin-conjugating enzyme E2 H	18.501	4.44	111.7	111.2	88.6	80.2	95.2	107.3	108.2	93.6	104.1	0.907544	0.42941	0.982022	0.844399	0.924158	0.449396
U3I7I1	2-hydroxyacyl-CoA lyase 1 (Fragment)	63.496	8.07	110.7	77	88	112.3	114.5	99.9	77	108.5	112.1	1.18498	0.223373	1.07943	0.65068	1.09778	0.486447
U3I7I9	Protein lin-7 C (Fragment)	22.001	7.55	129.4	115	113.5	92.4	92.7	93.9	78.1	92.2	92.5	0.779547	0.0342765	0.734283	0.0104153	1.06164	0.373465
U3I7J1	Putative trinucleotide repeat containing 5 protein	11.266	8.59	75	76.4	95.5	111	111.1	100.6	113.9	112.4	104	1.30701	0.0424148	1.33779	0.0351844	0.976991	0.615265
U3I7J8	Japanese quail alpha-tropomyosin	32.831	4.75	98.2	114.9	95.3	83.3	82.3	97.6	118.5	102.9	107.1	0.853437	0.130699	1.06518	0.435567	0.801218	0.0329224
U3I7J9	Structural maintenance of chromosomes protein	141.991	6.96	79.4	85	92.8	106.2	101.3	101.8	114.4	113.7	105.4	1.20257	0.032804	1.29666	0.00781523	0.927436	0.0891518
U3I7K1	Protein RTF2 (Fragment)	32.037	8.54	83.7		91.3	111.6		111.1	104.6		97.6	1.27257	0.0993651	1.15543	0.119892	1.10138	0.20794
U3I7K2	Basement membrane-specific heparan sulfate proteoglycan core protein	31.107	7.61		90.7	102.5		99.7	94.7		109.6	102.8	1.00621	0.993454	1.09938	0.90045	0.915254	0.906697
U3I7K3	Vacuolar protein sorting-associated protein 8 (Fragment)	154.767	5.66			90.8			112.6			96.5	1.24009	0.894579	1.06278	0.969608	1.16684	0.923661
U3I7K5	Histone-lysine N-methyltransferase 2C (Fragment)	533.028	6.49
U3I7K8	Serine/threonine-protein phosphatase 4 regulatory subunit 3B-like protein	89.358	4.78		108.9			94			97.1		0.863177	0.927136	0.891644	0.94299	0.968074	0.983784
U3I7L1	DNA-directed RNA polymerase II subunit RPB11-a	11.561	7.43	92.4	88	99.9	101.9	101.2	98.3	105.8	110.9	101.8	1.07528	0.171805	1.13628	0.0470848	0.946311	0.150623
U3I7L9	Dynactin subunit 2	44.524	5	95.9	98.7	98	106.6	105.1	103	97.5	96.3	99	1.07553	0.00607772	1.00068	0.956489	1.0748	0.0062568
U3I7M4	Arginine and glutamate-rich protein 1-A (Fragment)	20.408	5.95	67.8	93.6		124	94.1		108.2	112.2		1.3513	0.290066	1.36555	0.256017	0.989564	0.951228
U3I7M7	Density-regulated protein	22.331	5.14	97.8	95.8	108.3	114	91.6	89.5	88.3	112.6	102.2	0.977476	0.812688	1.00397	0.963325	0.973606	0.81281
U3I7M8	SH3 and PX domain-containing protein 2B (Fragment)	97.31	8.35	71.5	91.9	86.5	111.3	104.6	113.3	117.3	103.5	100.3	1.31733	0.0340201	1.28491	0.0429669	1.02523	0.675835
U3I7Q0	Heterogeneous nuclear ribonucleoprotein R (Fragment)	71.328	8.41	86.6	98.5	98.6	104	99.3	104.5	109.4	102.1	96.9	1.08495	0.170698	1.08706	0.201707	0.998054	0.963343
U3I7R3	Serine/threonine-protein phosphatase	49.298	5.62	88.9			109.4			101.7			1.2306		1.14398		1.07571
U3I7R6	Pleiotropic regulator 1 (Fragment)	57.951	9.11	60		100.1	122.9		96.6	117.1		103.2	1.37102	0.698521	1.37601	0.692614	0.996369	0.996193
U3I7S4	Zyxin (Fragment)	62.468	6.52	66.6	78.1	75.8	119.5	98.2	104.8	113.9	123.8	119.3	1.46259	0.0163347	1.61905	0.000675268	0.903361	0.201596
U3I7T6	UPF0317 protein C14orf159-like protein, mitochondrial (Fragment)	67.723	6.93	97.1	123.8	110.8	116.6	101	92.7	86.3	75.2	96.5	0.935484	0.531403	0.777811	0.07048	1.20271	0.136027
U3I7T9	Acyl-CoA synthetase family member 2, mitochondrial	62.886	7.28	95.2	111.6	86	116.3	106.6	107.3	88.5	81.8	106.7	1.12773	0.232581	0.946038	0.643973	1.19206	0.125889
U3I7U0	Ras GTPase-activating protein 4 (Fragment)	89.583	6.98	154.7	148.6		58.4	81.8		86.9	69.6		0.462249	0.406892	0.515991	0.454194	0.895847	0.887432
U3I7U3	Coiled-coil domain-containing protein 134 isoform A	26.555	8.87	107.8	107.8	97.7	94.7	85	95.6	97.5	107.2	106.7	0.878711	0.0569913	0.993936	0.897455	0.884072	0.0605138
U3I7V0	60S ribosomal protein L24	17.78	11.24	116.1	92.8	116.4	95.5	105.7	96.2	88.4	101.5	87.4	0.914233	0.361291	0.852444	0.168817	1.07248	0.304135
U3I7V4	Galactocerebrosidase (Fragment)	71.477	5.77
U3I7W9	La-related protein 5 (Fragment)	85.123	8.35	90.7	77.4	80.8	100.3	111.3	114.4	109.1	111.3	104.8	1.30976	0.0118774	1.30655	0.0117782	1.00246	0.958464
U3I7X6	Transmembrane protein 205 (Fragment)	19.463	6.7
U3I7X8	Fragile X mental retardation 1 protein (Fragment)	67.984	9.26	94.1	91.8	102.9	95.2	92.9	94.9	110.7	115.3	102.2	0.979917	0.62825	1.13643	0.0630952	0.862279	0.0547018
U3I7Y0	VIP36-like (Fragment)	32.119	6.64	90.4	98.8		110.6	95.2		99	106		1.08774	0.467862	1.08351	0.289104	1.0039	0.968132
U3I7Y2	Selenide, water dikinase 1 (Fragment)	45.127	8.13	91.8	85.6		108.3	108.7		100	105.7		1.22322	0.0977015	1.15953	0.0790607	1.05493	0.296157
U3I7Y7	OCIA domain-containing protein 1 (Fragment)	25.675	8.47	105.5	93	104.6	106.4	100.6	98.7	88.1	106.5	96.7	1.00858	0.863184	0.961069	0.58914	1.04943	0.473809
U3I800	HemK methyltransferase family member 2 (Fragment)	18.327	6.77	63.7			100			136.3			1.56986		2.13972		0.733676
U3I801	40S ribosomal protein S17 (Fragment)	14.026	9.04	104.6	99.5	120.2	102.7	101.8	89.5	92.7	98.7	90.3	0.906568	0.260191	0.86864	0.137322	1.04366	0.463161
U3I806	CFR-associated protein p70	82.359	9.04	95.2	95.8	99	111.6	107.8	107.9	93.2	96.4	93.1	1.12862	0.00196337	0.974828	0.203836	1.15776	0.00093093
U3I811	Nucleolar protein 6 (Fragment)	120.563	7.31	97.1			96.1			106.7			0.989701	0.994824	1.09887	0.953046	0.900656	0.947939
U3I814	Putative imidazolonepropionase (Fragment)	46.402	7.59	121.4	131.4	129.6	95	90.7	80.4	83.6	77.9	90	0.695868	0.00276794	0.657688	0.000779318	1.05805	0.433317
U3I823	Kynurenine/alpha-aminoadipate aminotransferase, mitochondrial isoform A	47.902	8.27	143.1	98.3	106.7	72	108.9	90.1	85	92.8	103.2	0.778512	0.217863	0.807239	0.240415	0.964413	0.797801
U3I824	Vacuolar protein sorting-associated protein 33B (Fragment)	39.303	6.38		90.3			102.7			107		1.13732	0.932178	1.18494	0.910961	0.959813	0.978261
U3I831	2210408I21Rik protein	141.165	7.09		130.1			90.8			79.1		0.697925	0.817924	0.607994	0.757831	1.14791	0.927358
U3I832	Vacuolar proton pump subunit H (Fragment)	53.272	6.55	84.9	93.6	89.4	103	98.9	111.6	112.1	107.5	98.9	1.17021	0.0343534	1.18888	0.0281623	0.984301	0.772294
U3I834	Costars family protein ABRACL (Fragment)	9.26	5.87		91.1	107.8		92.7	99.3		116.3	92.9	0.965309	0.962819	1.05178	0.947321	0.917782	0.910448
U3I839	E3 ubiquitin-protein ligase RNF14 (Fragment)	53.528	4.89	99.4		105.7	106.2		90	94.4		104.3	0.956607	0.953269	0.968796	0.966483	0.987418	0.986664
U3I842	UDP-N-acetylglucosamine--peptide N-acetylglucosaminyltransferase 110 kDa subunit (Fragment)	116.859	6.77	85	90.7	90.8	104.6	100.1	104.2	110.4	109.2	105	1.1591	0.00522205	1.21801	0.00170177	0.951633	0.0752802
U3I853	Serine hydroxymethyltransferase	45.338	8.46	113.3	109.7	123.7	93.7	90.7	85.6	93	99.6	90.7	0.778771	0.0114994	0.817133	0.0186459	0.953053	0.282389
U3I859	Transformer-2 protein beta (Fragment)	33.757	11.25	85.1	103.1	97.2	109.5	104.4	98.8	105.4	92.5	104	1.09566	0.228502	1.05781	0.460021	1.03577	0.523698
U3I861	Phosphatidylinositol 5-phosphate 4-kinase type-2 beta (Fragment)	41.623	6.23		94.9	92.1		101.3	109.3		103.7	98.6	1.1262	0.875317	1.08182	0.916994	1.04103	0.957467
U3I863	Tetratricopeptide repeat protein 4 (Fragment)	35.443	9.01		96.4			105.7			98		1.09647	0.951311	1.0166	0.991271	1.07857	0.959973
U3I866	Cullin-associated NEDD8-dissociated protein 1 (Fragment)	134.984	6.35		102.7	111.6		96.7	100.2		100.6	88.2	0.918805	0.910767	0.881008	0.867637	1.0429	0.955645
U3I871	Splicing regulatory glutamine/lysine-rich protein 1 isoform X1	44.214	10.7	85.2	93.1		111	99		103.8	107.9		1.17779	0.177595	1.18732	0.0980363	0.99197	0.911889
U3I876	COMM domain-containing protein 7 (Fragment)	20.129	7.25	102.8	99.6	98.9	95.1	101.6	100.4	102.1	98.8	100.7	0.98606	0.586956	1.001	0.951325	0.98508	0.54866
U3I878	Zinc finger protein 294 (Fragment)	198.937	6.2	92.4	95.6	110.6	111	106.9	94.8	96.6	97.4	94.6	1.04722	0.561731	0.96651	0.614011	1.08351	0.238159
U3I882	Serine/threonine-protein kinase OSR1 isoform X1	55.438	7.23	92.3	90.5	87.4	106.1	100.1	106.7	101.6	109.4	105.9	1.15803	0.00728295	1.17283	0.0071357	0.987378	0.688134
U3I884	Ran-specific GTPase-activating protein (Fragment)	24.484	5.33	93.9	99.5	104	99	98.2	93.6	107.1	102.4	102.4	0.977808	0.557947	1.04876	0.239121	0.93235	0.0379383
U3I888	Lissencephaly-1 homolog	46.634	7.37	103.8	109.6	101.9	100.1	97.3	98.9	96.1	93.1	99.2	0.93974	0.0989486	0.914684	0.0404146	1.02739	0.273084
U3I889	LisH domain and HEAT repeat-containing protein KIAA1468 (Fragment)	117.68	5.64	108.4	82.5	95.5	101.3	112.5	98.5	90.4	105	106	1.09043	0.386206	1.05237	0.61269	1.03616	0.612599
U3I892	Thrombospondin-1 (Fragment)	127.182	5.03	60.6	78.5		69.5	82.3		169.8	139.3		1.0913	0.90933	2.22214	0.401235	0.491103	0.435869
U3I8A4	High mobility group protein B1 (Fragment)	20.375	9.89	77.8	87.4	94.2	96.1	98.9	103	126.1	113.8	102.8	1.1488	0.0980911	1.32113	0.0329831	0.869565	0.148501
U3I8A7	Protein MIS12-like protein (Fragment)	25.435	7.4
U3I8A8	Cysteine desulfurase, mitochondrial (Fragment)	51.857	7.91	103.3	110.5	101.4	92.1	106.2	100.6	104.6	83.3	97.9	0.948287	0.341672	0.906726	0.256885	1.04584	0.596701
U3I8B8	Dynamin-like 120 kDa protein, mitochondrial	113.412	7.99	97	102.9	114.3	114.3	96.6	100.3	88.7	100.4	85.4	0.990452	0.899124	0.873647	0.125105	1.1337	0.159926
U3I8C0	39S ribosomal protein L40, mitochondrial (Fragment)	22.906	9.17	102.1	99.6	112.4	95.9	95.8	92.7	102	104.6	94.9	0.905444	0.11898	0.959885	0.441213	0.943284	0.17905
U3I8C6	Uridine diphosphate glucose pyrophosphatase (Fragment)	25.288	5.2	91.3	95		103.5	116.3		105.3	88.7		1.17982	0.211425	1.04133	0.723837	1.13299	0.350296
U3I8D4	Regulator of microtubule dynamics protein 3 (Fragment)	52.1	5.16
U3I8D7	Phosphodiesterase	88.448	6.3	117.6	116.7	112	101.8	93.8	86.3	80.6	89.5	101.7	0.814034	0.0282714	0.784869	0.0467255	1.03716	0.681822
U3I8D8	Triosephosphate isomerase	22.621	6.42	120	111	116.3	88.9	93.3	90.4	91	95.7	93.4	0.784912	0.00371518	0.806507	0.00467322	0.973224	0.253066
U3I8E4	Small nuclear ribonucleoprotein F (Fragment)	9.825	4.88	86.4	90.2	105.2	97.7	95.8	94	115.9	113.9	100.8	1.02023	0.773937	1.17317	0.0965415	0.869631	0.0870512
U3I8E6	Splicing factor 3B subunit 1 (Fragment)	145.705	7.08	90.2	93.7	99.2	103.5	99.5	103.8	106.3	106.8	97.1	1.08372	0.0749372	1.09573	0.0945599	0.989039	0.765617
U3I8F1	Glucosamine-6-phosphate isomerase	32.664	6.52	93.4	98.2	98.3	101.8	94.6	104.5	104.9	107.2	97.1	1.03794	0.353643	1.06657	0.158578	0.973157	0.550692
U3I8G7	28S ribosomal protein S31	42.102	7.77	104.8	114.5	109.2	109.6	90.2	87.5	85.6	95.3	103.3	0.874581	0.177343	0.865145	0.0826385	1.01091	0.911044
U3I8H1	Sorting nexin-1 (Fragment)	53.895	6.07	89.7	84.8		105.4	108.9		104.9	106.3		1.22808	0.0283537	1.21032	0.0661962	1.01468	0.533532
U3I8H6	Mitochondrial import receptor subunit TOM20 (Fragment)	9.88	4.3	79.2	97.8	87.4	97.8	97	96.1	123	105.3	116.5	1.10023	0.241749	1.30408	0.0229962	0.843677	0.0724643
U3I8I0	Chitobiosyldiphosphodolichol beta-mannosyltransferase (Fragment)	35.824	7.96
U3I8J3	Sorting nexin-29	88.787	5.87	77.4			104			118.6			1.34367		1.5323		0.876897
U3I8J6	Synaptic vesicle membrane VAT-1-like protein	29.682	7.11	90	106.5	94.4	110	93.7	112.2	100	99.8	93.3	1.08594	0.338283	1.00756	0.90128	1.07779	0.323339
U3I8J8	Endoplasmic reticulum metallopeptidase 1 (Fragment)	88.473	7.36	55	83.3	91.1	55.5	115	102	189.6	101.7	106.9	1.18788	0.541235	1.73583	0.177131	0.684329	0.293118
U3I8K1	Putative calreticulin variant 2 (Fragment)	16.339	6.93	86.4	75.4	64.9	112.5	109.2	120.9	101.1	115.4	114.2	1.51125	0.0108383	1.45876	0.0131433	1.03598	0.531004
U3I8K6	Histone arginine demethylase JMJD6 (Fragment)	43.036	8.12	78.6	78	81.1	106.1	103.9	104	115.2	118.1	114.9	1.32099	4.94582e-05	1.46487	1.27464e-05	0.901781	0.00130264
U3I8L3	60S ribosomal protein L27a (Fragment)	14.323	10.26	97.7	97.9	109.7	100.7	101.4	96.8	101.6	100.7	93.5	0.979037	0.653944	0.968883	0.545061	1.01048	0.74717
U3I8L4	ADP-ribosylation factor-like 6	21.064	8.37	93.9			99			107.1			1.05431		1.14058		0.92437
U3I8L6	Guanine nucleotide-binding protein subunit alpha-11 (Fragment)	36.788	5.39	115.4			92.3			92.3			0.799827		0.799827		1
U3I8M2	Interferon-induced 35 kDa protein	33.34	5.31	42.2	61.4	47.1	113.6	130.4	116.8	144.2	108.2	136.1	2.39416	0.000869461	2.57797	0.00736371	0.9287	0.502255
U3I8N0	60S ribosomal protein L27 (Fragment)	12.528	10.32	108.1	85.6	116	104.8	101.7	84.5	87.1	112.7	99.5	0.939619	0.607268	0.966419	0.782858	0.972269	0.790396
U3I8N2	28S ribosomal protein S26, mitochondrial	12.062	9.44	109.6		114.1	106.6		85.5	83.8		100.4	0.858739	0.366696	0.823424	0.235219	1.04289	0.79764
U3I8N8	Uveal autoantigen with coiled-coil domains and ankyrin repeats (Fragment)	158.495	5.83
U3I8P6	1-acyl-sn-glycerol-3-phosphate acyltransferase	31.146	9.09	93.2	83.3	101	104.3	111.4	89.1	102.5	105.4	109.8	1.09838	0.339748	1.14486	0.105123	0.959396	0.587596
U3I8Q0	Inter-alpha-trypsin inhibitor heavy chain H4 (Fragment)	104.745	7.8	131.6	107.3		83.8	90.4		84.6	102.3		0.729175	0.209773	0.782336	0.237411	0.932049	0.602486
U3I8R2	Complement C4 (Fragment)	188.759	6.6	48.7	77.7	61.2	115.4	97.7	109.3	136	124.7	129.5	1.71855	0.0157731	2.07996	0.00798135	0.826243	0.0284303
U3I8R4	Phytanoyl-CoA dioxygenase, peroxisomal (Fragment)	35.977	6.84	87.3	65.5	94.1	105.3	122.1	98.2	107.4	112.4	107.7	1.31875	0.0809843	1.32645	0.0847293	0.994198	0.937835
U3I8R6	Paraplegin (Fragment)	76.734	8.87	67.5	89.5	92.4	89.2	103.3	105.3	143.3	107.3	102.3	1.19407	0.1717	1.415	0.0986276	0.843865	0.289828
U3I8R9	NADH dehydrogenase [ubiquinone] 1 alpha subcomplex subunit 10, mitochondrial (Fragment)	41.056	6.7	108.7	110.9	106.4	102.3	93.8	101.1	89	95.3	92.5	0.911656	0.0498223	0.84908	0.00270872	1.0737	0.111299
U3I8S0	Alanyl-tRNA editing protein Aarsd1 (Fragment)	40.345	6.77	101.9	103	101.9	85	100.9	96.9	113.2	96.1	101.3	0.921773	0.235338	1.01239	0.825963	0.910496	0.253976
U3I8S1	Long-chain-fatty-acid--CoA ligase ACSBG2 (Fragment)	80.656	6.35	209.7	166.4	167.1	34.1	81.1	53.5	56.2	52.6	79.4	0.310567	0.00324493	0.346465	0.004427	0.896387	0.709554
U3I8S7	Cytochrome c oxidase assembly protein COX11, mitochondrial (Fragment)	17.788	5.12	100.2	89.8	101.5	97.7	116.7	93	102.1	93.5	105.5	1.05455	0.561542	1.03293	0.567619	1.02092	0.812131
U3I8T0	39S ribosomal protein L32, mitochondrial (Fragment)	16.908	9.32		102.1	114.2		105.1	97.8		92.7	88	0.938049	0.932587	0.835414	0.813978	1.12286	0.878401
U3I8T2	Ubiquitin-like modifier-activating enzyme 5 (Fragment)	38.749	4.68	101.8	88.5	93.7	117	114.9	104	81.2	96.6	102.3	1.18275	0.0364149	0.986268	0.870642	1.19921	0.0787905
U3I8T9	Negative elongation factor A	58.873	8.92	70.9	90.6		122.5	94.7		106.6	114.8		1.34489	0.709778	1.3709	0.688925	0.98103	0.979951
U3I8U0	Heterogeneous nuclear ribonucleoprotein U-like protein 2	62.081	6.49	86.4	93	96.4	110.2	106.2	103.1	103.3	100.7	100.5	1.15845	0.0190627	1.10406	0.0717863	1.04926	0.12054
U3I8U7	Ribose-phosphate pyrophosphokinase 2	36.237	6.54	129.1	104.4	123	87.3	111	81.5	83.6	84.6	95.5	0.784853	0.0964654	0.739691	0.034457	1.06105	0.625896
U3I8V4	LanC-like protein 1 (Fragment)	47.118	7.88	90.2	98.9	90.9	106.3	99.7	104.3	103.5	101.3	104.8	1.10821	0.0475151	1.10571	0.0577617	1.00226	0.922361
U3I8V6	39S ribosomal protein L54, mitochondrial (Fragment)	15.317	9.54	84.8		104.9	108.2		97.4	107		97.7	1.08382	0.576317	1.07907	0.592102	1.0044	0.955504
U3I8V8	Metal transporter CNNM4 (Fragment)	64.842	6.57
U3I8W4	Proteasome subunit alpha type	25.586	7.49	82.6	96.9	100.8	109.2	103.2	104.1	108.2	99.8	95.1	1.12915	0.150835	1.08134	0.329068	1.04421	0.37408
U3I8W7	N-acetylneuraminate lyase	33.737	5.71	79.4	101.8		117.1	93.8		103.5	104.4		1.16391	0.844556	1.14735	0.857403	1.01443	0.984946
U3I8W8	RGD-CAP	75.015	7.56	81.2	78.2	76.1	97.1	100.3	111.5	121.7	121.6	112.3	1.31168	0.0213188	1.50998	0.00171923	0.868673	0.0497083
U3I8W9	Thioredoxin-like protein TLP19	20.629	6.79	95.2	93.5	100	115.8	105.8	100.8	89	100.7	99.2	1.11673	0.110005	1.00069	0.988205	1.11596	0.125934
U3I8X7	Malic enzyme	65.268	7.06	88.7	94.3	78.2	102.6	98.6	124.5	108.7	107.1	97.4	1.24694	0.0983406	1.19908	0.0465521	1.03991	0.670646
U3I8X9	Isoleucyl-tRNA synthetase, mitochondrial (Fragment)	102.589	6.54	84.1	91	97.3	115.8	106	104.9	100.1	102.9	97.9	1.19934	0.024952	1.10463	0.116935	1.08574	0.1165
U3I8Y0	Normal mucosa of esophagus-specific 1 (Fragment)	8.154	9.19	30	76.2	41.5	115.6	93.2	160	154.4	130.6	98.5	2.49695	0.0430574	2.59648	0.0219949	0.961669	0.857015
U3I8Y3	Vesicle-associated membrane protein 4 (Fragment)	13.968	6	77.4			111.8			110.8			1.44444		1.43152		1.00903
U3I8Y9	Semaphorin-4G (Fragment)	48.285	7.84
U3I904	Citrate synthase (Fragment)	17.62	9.63	117.1		129.7	91.4		87.9	91.6		82.4	0.726499	0.683876	0.705024	0.658794	1.03046	0.968268
U3I909	Solute carrier family 12 member 4 (Fragment)	121.06	7.84			80.7			104.8			114.5	1.29864	0.873183	1.41884	0.83403	0.915284	0.955894
U3I926	Amyloid beta A4 protein-binding family A member 1 (Fragment)	52.363	5.07	91.6	96.4	104.9	103.5	90.5	98.3	104.8	113.1	96.7	0.997952	0.972341	1.07409	0.305437	0.929116	0.290074
U3I928	Guanylate kinase (Fragment)	18.565	5.2	85.5	109.8		114.5	83.7		100	106.6		1.01485	0.984815	1.05786	0.941149	0.959342	0.956798
U3I930	Proteasome subunit beta type-3 (Fragment)	16.245	5.02	122.8	98	106.2	100	104.8	95.7	77.2	97.2	98.1	0.91896	0.351566	0.833333	0.143371	1.10275	0.304469
U3I936	Histone H2A	13.528	11.19	49.6	93	95	89.4	110.7	111.6	161.1	96.3	93.4	1.31187	0.233943	1.47643	0.23877	0.88854	0.622732
U3I937	Amine oxidase	165.483	8.37	98.2	97.5	93.4	105.3	96.3	102.8	96.5	106.3	103.8	1.05292	0.191487	1.06053	0.176066	0.992825	0.862838
U3I938	FAST kinase domain-containing protein 5 (Fragment)	72.769	6.8
U3I940	tRNA-nucleotidyltransferase 1, mitochondrial (Fragment)	46.075	6.71	98.5	104.3	92.4	103.8	100.9	107.9	97.7	94.9	99.7	1.05894	0.235467	0.990176	0.81326	1.06945	0.0589054
U3I946	Putative actin related protein 2/3 complex subunit 2	34.133	8.18	84.9	92.6	93.4	110.3	100.3	108.7	104.7	107.1	97.8	1.17866	0.0178846	1.14286	0.0294617	1.03133	0.481848
U3I952	TBC1 domain family member 22A	57.587	5.44	73.8	108.4	111.6	111.5	95.8	94	114.7	95.7	94.4	1.02553	0.863828	1.03744	0.806793	0.988517	0.898793
U3I959	Protein furry homolog-like (Fragment)	339.204	5.63	81.1	112.3		100.8	93.3		118.1	94.4		1.00362	0.996245	1.09876	0.90333	0.913412	0.905537
U3I966	Stomatin-like protein 2, mitochondrial	16.835	5.54	98.9	98	97.9	99.9	111.5	105.9	101.1	90.4	96.3	1.07632	0.153335	0.976255	0.530005	1.1025	0.0976974
U3I967	Acid phosphatase-like protein 2 (Fragment)	55.808	9.13	86.7			84.8			128.5			0.978085		1.48212		0.659922
U3I981	Mps one binder kinase activator-like 2B (Fragment)	25.386	8.28
U3I983	Mannosyltransferase	64.943	8.87	94.2	104.7	76.7	99.6	92.4	106.4	106.2	102.9	116.9	1.08273	0.466891	1.18287	0.165176	0.915337	0.190887
U3I984	Eukaryotic peptide chain release factor GTP-binding subunit ERF3A (Fragment)	57.872	5.29	90.3	101	99.5	105.7	106	101.1	103.9	93	99.4	1.07565	0.146519	1.01891	0.710829	1.05569	0.2195
U3I986	Amyloid-like protein 2 (Fragment)	84.702	5.07		102.8			93.5			103.7		0.909533	0.952778	1.00875	0.995642	0.901639	0.948476
U3I987	E3 ubiquitin-protein ligase UBR5 (Fragment)	306.088	5.86	86.5	92.6	101.7	106	99.4	95.8	107.4	108	102.5	1.07265	0.279952	1.13212	0.0924309	0.947468	0.199581
U3I988	Tyrosine-protein kinase	58.766	8.12	84.6		99.3	105.8		101.7	109.6		99	1.12833	0.873752	1.13431	0.868579	0.994727	0.994405
U3I992	Talin-2 (Fragment)	271.775	5.55	100.3	107.8	103.9	99.1	93.3	99.4	100.6	98.9	96.8	0.935256	0.0841801	0.949679	0.121179	0.984813	0.55413
U3I998	NADH-ubiquinone oxidoreductase 75 kDa subunit, mitochondrial (Fragment)	79.534	6.92	108.7	107.4	112.8	102.4	94.2	93.5	89	98.4	93.7	0.882031	0.0263891	0.854667	0.0121971	1.03202	0.488969
U3I9A1	Acyl-CoA dehydrogenase family member 11	85.287	7.75	105.8	130.2	118.5	93.9	96.4	98.3	100.3	73.3	83.2	0.814104	0.0848772	0.724401	0.0375678	1.12383	0.31018
U3I9B6	Gamma filamin variant (Fragment)	69.802	7.72	83.3			100.7			116			1.20888	0.906647	1.39256	0.84207	0.868103	0.929903
U3I9B9	Ras-related protein Rab-7a	20.136	8.81	91	96.3	93.7	104	101.6	102.4	105	102.1	103.9	1.09609	0.0150799	1.10676	0.00954402	0.990354	0.416642
U3I9C3	39S ribosomal protein L2	9.352	9.74		114.8			95.1			90.1		0.828397	0.907331	0.784843	0.881941	1.05549	0.973031
U3I9D0	Angio-associated migratory cell protein (Fragment)	31.991	5.29		99.6	105.2		99.1	94.5		101.2	100.3	0.945312	0.940537	0.983887	0.982783	0.960794	0.957643
U3I9D4	Guanine nucleotide-binding protein G(T) subunit alpha-2	40.296	5.3	89.8	113.5	96	90.1	97.2	96.1	120	89.4	107.9	0.946876	0.539114	1.06014	0.627239	0.893161	0.331121
U3I9E7	Protein MICAL-3 (Fragment)	113.743	7.74	86.1	91.8	83.4	85.8	96.9	120.4	128.1	111.3	96.2	1.15997	0.303673	1.28435	0.106377	0.903159	0.475097
U3I9F4	N-acetylgalactosamine kinase (Fragment)	50.779	7.03	83.6	96.3	89.9	114.3	95.8	121.6	102	107.9	88.5	1.22943	0.0977285	1.106	0.246039	1.1116	0.31613
U3I9F7	Serine/threonine-protein phosphatase 4 regulatory subunit 3A (Fragment)	95.819	4.96	81.5	85.2	102.6	95.8	105.6	94.4	122.8	109.2	103	1.0984	0.316244	1.24397	0.0671967	0.882985	0.143547
U3I9G9	Conserved oligomeric Golgi complex subunit 4 (Fragment)	83.794	5.39	89.7	88.6	96.3	110.5	103.9	100.9	99.8	107.5	102.7	1.14822	0.0228014	1.12891	0.0232065	1.0171	0.652059
U3I9H1	Ras-related protein Rab-4A	22.977	7.91	83.6	87.1		103	111.4		113.4	101.4		1.256	0.766889	1.25835	0.765456	0.998138	0.99803
U3I9H5	Kinesin-like protein KIF21B (Fragment)	186.143	8.28
U3I9I6	Epidermal growth factor receptor substrate 15 (Fragment)	98.614	4.65	88.6	96.2	90.6	113.4	102.5	108.7	98	101.3	100.7	1.17865	0.0165212	1.08932	0.0517072	1.082	0.110592
U3I9J3	Transcription factor BTF3	18.345	7.5	114.8	95.8	128.3	91.2	100.3	80.8	94	103.9	90.9	0.803482	0.128948	0.852169	0.211402	0.942867	0.472846
U3I9J4	Cytochrome P450 27, mitochondrial (Fragment)	44.258	8.75	116.1	110.5	123.8	100.8	99.4	86.2	83	90.1	90	0.817352	0.0255855	0.750856	0.00560139	1.08856	0.234111
U3I9J5	Testicular tissue protein Li 131	45.324	7.31	82.6	91.2	87.9	117.3	113.5	122.2	100.2	95.3	89.9	1.34887	0.00101901	1.09056	0.11405	1.23686	0.00482667
U3I9K3	Eukaryotic translation initiation factor 3 subunit F	24.999	5.12	94.1	93.8	97.8	99.8	103.8	103	106.1	102.4	99.2	1.07315	0.0172376	1.077	0.0450895	0.996425	0.884463
U3I9K5	Leucine-rich repeat-containing protein 59 isoform X1	35.113	9.14	85.9	87	113.3	112.6	93.4	85.5	101.5	119.7	101.2	1.01852	0.890514	1.12648	0.335806	0.904156	0.369627
U3I9L2	ATP-dependent 6-phosphofructokinase	66.231	7.78	131	121.4	126.7	80.6	97.3	89.2	88.4	81.4	84	0.704563	0.00552472	0.66948	0.000427699	1.0524	0.465722
U3I9L4	Dolichyl-diphosphooligosaccharide--protein glycosyltransferase subunit 1	68.774	7.2	95.5	93.6	93.5	107.5	104.7	106.6	97	101.7	99.9	1.1281	0.000438506	1.05662	0.0420225	1.06765	0.0204009
[truncated: 3,582 more rows]
